# Supplementary material for: High frequency activation data used to validate localization of cortical electrodes during surgery for deep brain stimulation
Source: Data Brief. 2015 Dec 11;6:204–7. doi: 10.1016/j.dib.2015.11.057 (PMC4707179; doi:10.1016/j.dib.2015.11.057)
Supplement: Supplementary file 1 — Supplementary material [file mmc1.zip]

Archive with 31 entries (24 files):
- DBS Localizer Neuroimage/
- DBS Localizer Neuroimage/DiB Workbook.xlsx
- DBS Localizer Neuroimage/Software Package/
- DBS Localizer Neuroimage/Software Package/Compiled Software Package/
- DBS Localizer Neuroimage/Software Package/Compiled Software Package/Localizer/
- DBS Localizer Neuroimage/Software Package/Compiled Software Package/Localizer/DBS_Elec_Localizer.exe
- DBS Localizer Neuroimage/Software Package/Compiled Software Package/Localizer/icon.ico
- DBS Localizer Neuroimage/Software Package/Compiled Software Package/Localizer/readme.txt
- DBS Localizer Neuroimage/Software Package/Compiled Software Package/Localizer/splash.png
- DBS Localizer Neuroimage/Software Package/Compiled Software Package/Matlab Runtime Installer/
- DBS Localizer Neuroimage/Software Package/Compiled Software Package/Matlab Runtime Installer/MyAppInstaller_web.exe
- DBS Localizer Neuroimage/Software Package/DBS_Elec_Localizer Instructions.txt
- DBS Localizer Neuroimage/Software Package/Matlab Software Package/
- DBS Localizer Neuroimage/Software Package/Matlab Software Package/DBS_Elec_Localizer.fig
- DBS Localizer Neuroimage/Software Package/Matlab Software Package/DBS_Elec_Localizer.m
- DBS Localizer Neuroimage/Software Package/Matlab Software Package/LoadFiles/
- DBS Localizer Neuroimage/Software Package/Matlab Software Package/LoadFiles/binfo.mat
- DBS Localizer Neuroimage/Software Package/Matlab Software Package/LoadFiles/CamLoc.mat
- DBS Localizer Neuroimage/Software Package/Matlab Software Package/LoadFiles/CortElecLoc.mat
- DBS Localizer Neuroimage/Software Package/Matlab Software Package/LoadFiles/cortex_indiv.mat
- DBS Localizer Neuroimage/Software Package/Matlab Software Package/LoadFiles/dat.mat
- DBS Localizer Neuroimage/Software Package/Matlab Software Package/LoadFiles/depthelectrodes.mat
- DBS Localizer Neuroimage/Software Package/Matlab Software Package/LoadFiles/dist_sk.m
- DBS Localizer Neuroimage/Software Package/Matlab Software Package/LoadFiles/ElecLines.mat
- DBS Localizer Neuroimage/Software Package/Matlab Software Package/LoadFiles/ElecLinesOLD1000.mat
- DBS Localizer Neuroimage/Software Package/Matlab Software Package/LoadFiles/fluoro.tif
- DBS Localizer Neuroimage/Software Package/Matlab Software Package/LoadFiles/hull.mat
- DBS Localizer Neuroimage/Software Package/Matlab Software Package/LoadFiles/NoRefPSDStat.mat
- DBS Localizer Neuroimage/Software Package/Matlab Software Package/LoadFiles/PinTips.mat
- DBS Localizer Neuroimage/Software Package/Matlab Software Package/LoadFiles/PSD_NoRef.mat
- DBS Localizer Neuroimage/Software Package/Matlab Software Package/LoadFiles/skull.mat
