# Supplementary material for: High frequency activation data used to validate localization of cortical electrodes during surgery for deep brain stimulation
Source: Data Brief. 2015 Dec 11;6:204–7. doi: 10.1016/j.dib.2015.11.057 (PMC4707179; doi:10.1016/j.dib.2015.11.057)
Supplement: Supplementary file 1 — Supplementary material [file mmc1.zip › DBS Localizer Neuroimage/DiB Workbook.xlsx]

## Sheet: t-stats2
	AA	DM2	FB	HM	JD	RZ	SE	WO
1	-0.409684	13.0622	0.99995	3.56231	10.34	-1.92064	7.71573	8.68536
2	-2.20669	8.73848	-2.17819	5.89142	15.4061	-0.260154	0.713126	13.4575
3	-1.57633	4.55691	0.862355	11.41	5.50346	7.07342	-2.51656	3.51995
4	-1.28538	-1.16793	0.439585	9.72053	3.28407	1.26592	1.75283	-0.517639
5	-1.31241	-0.450622	-1.9606	2.36449	1.50639	-0.675813	2.01911	-0.251816
6	0.904149		-1.72291			-0.89905
7	0.354145		-0.64549			-0.00937047
8	0.901737
9	1.10129
10	2.91434
11	3.52345
12	5.42852
13	5.87917
14	4.99765
15	4.40756
16	6.58153
17	4.38012
18	3.92123
19	4.79122
20	-1.20884
21	-0.0517448
22	0.436302
23	1.15701
24	2.98752
25	2.82033
26	8.88197
27	3.95484
28	6.22384
29	7.28027
30	7.72556
31	7.70309
32	4.77525
33	-0.936481

## Sheet: p-values
	AA	DM2	FB	HM	JD	RZ	SE	WO
1	0.684767	2.27165e-14	0.323061	0.00139117	3.06321e-09	0.062509	2.0963e-08	8.28933e-10
2	0.0346301	5.51061e-10	0.0350564	2.81784e-06	3.43732e-12	0.796187	0.481669	1.73559e-14
3	0.124786	7.16729e-05	0.393389	7.79612e-12	2.61517e-05	2.26348e-08	0.0178581	0.00135837
4	0.207885	0.251463	0.662491	2.59899e-10	0.00390289	0.213456	0.090575	0.608384
5	0.198719	0.655301	0.0565809	0.0255019	0.148413	0.503362	0.0531423	0.802845
6	0.372673		0.0922613			0.37444
7	0.725553		0.52212			0.992574
8	0.373934
9	0.278984
10	0.00645596
11	0.00130705
12	5.70933e-06
13	1.54037e-06
14	2.00078e-05
15	0.00011008
16	2.03823e-07
17	0.000119079
18	0.000436766
19	3.64221e-05
20	0.235581
21	0.959054
22	0.665547
23	0.255831
24	0.0053627
25	0.00816955
26	3.79335e-10
27	0.000397553
28	5.68674e-07
29	2.83551e-08
30	8.28425e-09
31	8.81021e-09
32	3.81464e-05
33	0.35604

## Sheet: AA
		Electrode
		1	2	3	4	5	6	7	8	9	10	11	12	13	14	15	16	17	18	19	20	21	22	23	24	25	26	27	28	29	30	31	32	33
Trial	1	0.18352	0.0539321	0.0659855	-0.179275	-0.225408	-0.0521177	0.552509	0.00515492	-0.0793025	-0.250517	0.200755	0.00736025	0.299041	0.322242	0.396775	0.56843	0.415292	0.183607	0.208224	0.191676	0.0247484	-0.109898	-0.0215214	-0.19727	-0.0489666	-0.0252792	0.255795	0.0507066	0.108316	0.172076	-0.0484001	-0.276966	-0.334276
	2	0.0298162	-0.484438	-0.0446023	-0.508643	-0.047255	-0.00558998	0.0997888	-2.26556e-05	0.000240526	0.263756	0.15937	0.177868	0.422549	0.4556	0.102108	0.39051	0.285056	0.0282605	-0.00267589	-0.0938511	0.000444048	0.0973907	-0.331527	0.163238	0.0803927	0.247329	0.238267	0.0444006	0.0922852	0.0664451	0.514688	0.150984	-0.409984
	3	0.0608916	-0.0173893	-0.0530818	-0.256912	0.0214408	-0.153158	0.0201326	0.132977	0.266335	-0.0611293	0.42313	0.0548046	0.0858481	0.316433	0.0147361	0.422296	0.153986	0.892068	0.139644	0.00495421	-0.0680228	-0.279581	-0.289462	0.222578	0.111347	0.31589	0.299378	0.605389	0.178081	0.375089	0.463583	0.262951	0.0794651
	4	0.00729667	-0.377872	-0.0602809	0.0329087	-0.370516	9.87825e-05	0.286619	0.0258086	-0.000877668	0.0448369	0.285338	0.102857	0.1548	0.189262	0.415059	0.508267	0.345923	0.120158	0.296798	-0.130585	-0.170092	-0.000169684	0.00126759	-0.00425765	0.213388	0.40314	0.236189	0.313696	0.538978	0.498827	0.162415	-0.00673749	-0.0551835
	5	-0.384967	-0.416686	-0.445103	0.0994898	-0.0442712	-0.0132534	0.0658151	0.257405	0.0817723	0.0266828	0.00114873	-0.0312186	-0.180934	-0.0199916	0.0555048	0.0292169	0.137129	0.0161976	0.00686772	-0.249151	0.269775	0.216828	0.175978	0.539489	0.402674	0.336298	0.143943	0.048526	0.20485	0.431497	0.349392	0.188629	0.00727875
	6	0.029596	0.137847	0.0240771	-0.0471864	-0.0549837	-0.00305083	-0.165024	-0.172937	-0.460445	0.353058	0.0440826	0.224577	0.322648	-0.000377219	-0.138196	0.13396	-0.217727	0.224216	0.131091	0.00222552	-0.480173	0.0263361	-0.00291123	-0.104775	0.317267	0.773294	0.00842321	0.206138	0.503018	0.185977	0.00346298	0.19278	-0.178248
	7	-0.000597302	0.170522	0.00232021	0.299439	0.000862726	-0.183822	-0.147054	0.0474081	-0.278424	0.251015	0.0251419	0.321865	0.221484	0.295205	0.29151	0.354728	0.095044	0.177056	0.372694	0.127383	-0.149387	0.0755488	0.00575201	0.310921	-0.127333	0.481016	0.487663	0.719249	0.257234	0.347273	0.232888	0.357802	-0.00637196
	8	-0.149737	-0.319844	-0.337589	-0.41887	-0.415669	-0.065209	-0.368747	-0.00629357	0.165061	-0.0509819	-0.000731685	0.226154	0.279104	0.345753	0.0320028	0.409233	0.189495	0.145212	0.0280928	-0.0606712	0.00478432	-0.12623	-0.0120294	0.00513981	0.0161415	0.347964	0.273	0.273342	0.797585	0.254662	0.342787	0.00989653	0.071003
	9	0.0136991	-7.0727e-05	0.342837	0.293244	0.0344827	0.0117023	-0.000130882	0.0747541	0.0246294	0.327943	0.0745033	0.664288	0.478683	0.499948	0.264201	0.4419	0.707244	0.517464	0.156433	-0.0704499	8.2468e-05	0.523517	0.346701	0.190046	0.0238486	0.598949	0.43085	0.274106	0.085182	0.272528	0.776572	0.0883408	0.0230018
	10	-0.0209133	-0.0686705	0.0509189	0.000229549	0.000447022	-0.00452373	-0.147291	0.0736092	0.00346699	0.00976769	-0.0952174	-0.0203873	0.192734	0.330837	0.387031	0.505203	0.332924	0.161479	0.080598	0.190307	-4.5823e-05	0.568275	0.305236	-0.0289584	0.0794274	0.474186	0.349059	0.315319	0.51732	0.204439	0.591612	0.0580422	-0.314522
	11	-0.000930269	-0.16606	0.00134088	0.00230436	-0.0435854	-0.111467	0.127015	-0.000537084	0.302046	0.29974	0.147788	0.378135	0.285567	0.361382	0.363171	0.423289	0.366449	0.191176	-0.057531	-0.0310346	0.196554	0.0407608	-0.0356382	0.225971	-0.0185011	0.180685	0.377906	0.0789305	4.26748e-06	0.286866	0.221177	0.0337187	0.000901496
	12	-0.0330623	-0.0212344	0.0901889	0.210712	-0.107008	-0.043274	-0.00311281	0.647176	0.722251	0.0264441	-0.00921533	-0.00480317	-0.181698	-0.339909	0.173529	-0.011931	-0.128347	0.237081	-0.134154	-0.636291	-0.00570379	-0.263629	-0.162168	-0.0750092	-0.13704	0.283413	-0.520176	0.0180342	0.0818231	0.0296705	0.0390872	0.00890821	0.0614008
	13	-0.104325	-0.514172	-0.578804	-0.715979	0.106099	-0.0571566	-0.269725	0.00225263	0.394802	0.00498112	0.00271283	-0.016918	-0.000316284	-0.106017	0.371679	-0.211264	-0.192515	0.0145606	-0.0215042	-0.595749	0.0990336	-0.215594	0.0701467	0.0637441	-0.00355588	0.161042	0.0910562	0.0335315	0.189666	0.00745615	0.294379	0.0459457	-0.0227598
	14	0.197671	0.371089	-0.254399	0.0326054	0.00853075	0.295428	0.197957	0.3334	0.043933	0.202356	0.255777	0.1159	0.363247	0.429682	0.487378	0.330162	0.331119	0.14291	0.00851184	-7.6938e-05	0.0173853	0.0105905	0.611575	0.197528	0.339578	0.257499	0.322947	0.177006	0.588901	0.1869	0.298857	0.0312638	0.0063686
	15	-0.0700274	-0.028294	-0.191042	-0.332454	-0.0080758	-0.0989377	-0.133759	-0.0481352	-0.0107989	-0.0409895	0.12818	0.189672	0.52224	0.39234	0.261751	0.582616	0.248967	0.0884124	0.206956	0.000705407	-0.0633015	0.10547	0.00579542	0.0369649	-0.00493114	0.23041	0.388736	0.266158	0.336007	0.326914	0.394369	0.322469	0.0343855
	16	0.00168988	-0.0833662	-0.218364	-0.147499	0.0845233	0.110097	0.25019	0.0364131	0.00393964	0.0244915	0.521969	0.530088	0.276099	0.637057	0.403862	0.51267	0.254169	0.15722	0.0417523	-0.0377199	-0.293849	-0.0285065	0.175609	-0.0433026	0.127944	0.00184349	-0.0267995	0.0708439	0.070402	-0.112065	0.00820579	-0.00820095	-0.00652409
	17	0.00273371	0.00347064	-0.0241677	-0.0236332	0.00115998	0.000550538	0.00175816	-0.0198499	-0.00456368	0.0191147	0.144197	0.0640124	0.313277	0.447377	-0.144412	0.181943	0.0260336	-0.274095	0.0237727	-0.126805	-0.0528724	-0.0292732	-0.00022685	7.93634e-05	-0.0982417	0.396487	-0.015009	0.0799632	0.183875	0.0418816	0.0592262	0.0558578	-0.00781071
	18	-0.275263	0.0672824	-0.486182	-0.476959	-0.00654841	0.0568641	0.206299	0.0542094	-0.00909325	0.245306	0.200125	0.00132247	0.210126	0.277588	0.238005	0.768407	0.0928419	0.26646	0.00830888	0.0648335	0.103212	0.368524	0.374574	-0.0396977	0.0507248	0.492297	-0.000187627	0.234114	0.509794	0.518749	0.276638	8.41759e-05	-0.0761575
	19	0.00355332	-0.241099	0.343234	0.363376	-0.0841381	-0.00215445	0.0360632	-0.00122514	0.0244882	-0.0612258	0.391586	0.154997	0.320013	0.41844	0.0242607	0.307968	0.00150585	-0.179823	0.214332	0.152923	0.0110697	0.321671	0.363106	0.158918	0.21228	0.269619	0.236611	0.203969	0.545602	0.212999	0.0667913	0.110512	-0.53953
	20	0.189081	-0.0114394	0.134354	0.00830617	-0.0749786	-0.0145396	-0.349479	-0.523197	-0.178765	0.0444613	-0.152244	0.109009	0.14858	0.0767303	0.272	0.281489	0.364905	0.0870488	0.133601	0.00747034	-0.774683	-0.743489	-0.328997	0.0379408	0.209301	0.247491	0.442484	0.478876	0.123991	0.431722	0.50691	0.16426	0.0655567
	21	-0.0329672	-0.000146024	-0.233345	-0.0789168	0.0562117	0.0112155	0.321677	0.0118167	0.391332	0.254324	0.0432764	0.145698	0.0181566	0.0389703	0.21338	0.00937282	0.00674345	0.252715	0.00153295	-0.0490075	0.285124	0.383054	-0.0024328	0.321872	0.157771	0.103587	0.0212543	0.000134919	0.190873	0.0369578	0.276824	-0.0316649	-0.141211
	22	0.171013	-0.0913185	0.0320858	0.0312128	-0.178882	-0.00103942	0.0950663	0.379272	-0.119573	-0.258143	-0.0517901	0.310557	0.282115	0.199767	0.545921	0.208749	0.203242	0.187476	0.178022	-0.197715	-0.00652498	-0.0444451	-5.5915e-10	-0.404131	0.0422835	0.448066	0.218594	0.287403	0.048803	0.0915832	0.299664	-0.0307282	-9.5276e-05
	23	0.0750346	-0.219774	0.343602	0.256003	0.0494085	0.06234	0.0512556	0.119322	0.118857	0.569767	0.467415	0.21958	0.177885	0.0325035	0.224363	0.191024	0.455006	1.29169e-06	0.230123	-0.0157368	0.36665	0.373137	0.325598	0.345257	0.0478026	0.0643528	0.0292587	-0.0846001	0.11176	0.42198	0.084627	0.19039	0.165668
	24	-0.113704	-0.224635	-0.39729	-0.312979	-0.134542	0.0167218	0.382305	0.153528	0.338097	0.374617	-0.0062027	0.599768	0.412692	0.540954	0.26688	0.444768	0.205323	0.313969	0.413908	-0.316777	0.256515	-0.00449684	-0.025358	0.470646	-0.199418	0.377513	0.00447969	-0.0523783	0.0206911	0.0585473	0.17017	0.274075	0.301548
	25	-0.0654071	-0.0835408	-0.209171	-0.305844	0.0359272	-0.00210961	0.13477	0.380239	0.00560694	0.0176168	0.626348	0.242521	0.173003	0.202664	0.540207	0.197868	0.29046	0.446587	0.385445	0.122628	0.0217808	-0.0236927	0.0041033	0.207044	0.109514	0.240768	0.191132	0.103424	0.56481	0.421608	0.378536	0.23094	-0.0309656
	26	-0.00510623	0.293552	-0.00102357	-0.0361938	0.0427954	0.141114	0.159588	-0.373067	-0.000470377	0.0702332	-0.256675	0.234715	0.0902533	0.0683655	-0.00437117	0.0114796	-0.0546449	0.131695	0.420452	0.0772224	0.0754092	0.119471	0.292285	0.486448	0.248746	0.145975	0.00340888	0.317213	0.120482	0.185968	0.236427	0.618502	0.011113
	27	0.088412	0.122251	-0.0174546	0.00559097	-0.30931	0.174262	-0.043898	-0.00357091	-0.301911	-0.0847602	0.0406451	0.453052	0.402062	0.518151	-0.0873737	0.387368	0.000914371	-0.171579	-0.00700761	-0.149259	0.156421	-0.0455184	0.0920421	-0.0405277	-0.149769	0.170286	0.104049	0.303517	0.397296	0.0157071	0.281063	0.0515113	0.0754128
	28	-0.248495	-0.111902	-0.390054	-0.479342	0.128749	0.00598781	0.138859	-0.0662447	0.205609	0.0517687	0.198002	0.0401777	-0.0319852	0.000579505	0.0971068	0.191089	0.223925	0.00602754	0.230791	0.425165	0.256439	-0.0236183	-0.0519503	-6.11516e-05	-0.0436286	0.00696635	0.0574062	0.128253	0.0592269	0.246664	0.0916933	0.3068	-0.605421
	29	-0.0469447	-0.433496	-0.152474	-0.00883377	0.00354279	0.0427022	-0.479615	0.00183361	-0.106719	0.000128589	0.0964674	0.0638097	0.422453	0.0988938	0.163768	0.377069	0.270777	0.0469649	0.148682	0.228551	-0.00628743	-0.113123	-0.017564	0.0104774	0.0272383	0.3279	0.23705	0.367742	0.367165	0.33171	0.526816	0.272776	0.27873
	30	0.0358223	0.0147531	-0.0993592	0.143201	-0.185227	-0.0552698	-0.364078	-0.430239	-0.0736761	0.164414	-0.00916945	0.00501466	0.534465	0.493127	0.420594	0.561202	0.389238	0.416427	-0.0118245	-0.443556	-0.00560272	-0.529707	-0.496025	-0.0952314	-0.031061	0.337246	0.0364928	0.059192	0.37949	0.374594	0.282864	0.291901	0.258993
	31	-0.0171215	0.014977	0.48293	0.482278	0.42291	0.48365	-0.144164	0.000595409	0.0442779	-0.143208	-0.0125013	-0.0222037	-0.424496	-0.512224	-0.777685	-0.457444	-0.435814	0.0274318	0.0242353	-0.59505	0.090076	0.215513	-0.052049	0.0628044	0.151815	-0.00327368	-0.230314	0.00720406	0.080544	-0.028574	0.00346511	0.0670826	-0.168125
	32	-0.151997	0.00253744	-0.0229797	-0.000238012	-0.051011	-0.0425825	0.23361	0.0506365	0.544234	0.328899	0.00265122	0.011117	0.203814	-1.21339e-06	0.301204	0.0645971	0.00035161	-0.0850353	-0.00236505	0.500381	0.281925	0.069663	0.220103	0.320094	0.26075	0.139589	-0.100853	0.320552	0.122713	0.151599	0.192211	0.232208	0.475287
	33	0.304862	0.00100974	0.0635376	0.0472607	0.163089	0.144589	-0.261546	2.53263e-07	-0.447111	0.104565	0.064666	0.218096	0.431319	0.406681	0.275216	0.713061	0.413555	0.0959991	0.494444	-0.0850038	-0.512174	-0.250214	-0.0139869	0.169359	0.0158342	0.417072	0.159597	0.448068	0.523272	0.320173	0.134151	0.146417	-0.242922
Average		-0.00990525	-0.0806734	-0.0678592	-0.0612605	-0.0357948	0.0196384	0.0146562	0.034621	0.0487651	0.0948282	0.119743	0.174893	0.218934	0.224788	0.19549	0.297857	0.175108	0.147435	0.131765	-0.0541838	-0.00216024	0.0207444	0.0462432	0.106465	0.072231	0.280292	0.143991	0.20297	0.269698	0.223286	0.257974	0.133659	-0.0370907
Std		0.13677	0.206806	0.243521	0.269603	0.154286	0.122869	0.234107	0.217187	0.250485	0.184066	0.192247	0.18225	0.210655	0.254438	0.2509	0.25601	0.226149	0.212693	0.155571	0.253557	0.236161	0.26896	0.226092	0.20159	0.144877	0.178515	0.205959	0.18448	0.209559	0.163495	0.189446	0.158335	0.224048

## Sheet: DM2
		Electrode
		1	2	3	4	5	6	7	8
Trial	1	0.0511259	0.0110979	0.149999	0.314636	0.374857	0.0237052	-0.105038	0.0231828
	2	-0.198738	0.190407	0.0481162	0.251838	0.120343	0.127626	-0.499827	-0.0726428
	3	-0.0550238	0.269468	0.4584	0.605959	0.38101	0.347987	-0.109782	-0.205752
	4	0.150907	-0.000241594	-0.0067073	0.422869	0.169888	0.13157	0.0746885	0.0393292
	5	0.240867	0.110328	0.0563528	0.51348	0.673195	0.550409	0.200307	0.290635
	6	0.0116821	0.297621	0.387618	0.583457	0.598451	0.0432054	-0.0226125	0.443741
	7	0.337888	0.137799	0.00471563	0.441633	0.600504	0.103009	0.0302608	-0.000239916
	8	-0.22123	0.0183787	-0.47188	0.375043	0.304013	0.367519	-0.357433	-0.0479709
	9	-0.00481252	-0.0872416	0.4813	0.0252633	0.079013	0.175576	-0.174629	-0.252685
	10	0.0562512	0.0144827	0.00891618	0.469332	0.38861	0.000131433	-0.181657	-0.533872
	11	0.300773	0.291978	0.299212	0.479633	0.121978	-0.0128325	0.081579	0.19554
	12	0.0803335	0.134908	0.093357	0.455734	0.421678	0.432158	-0.0218892	-0.147922
	13	-0.0784387	0.0159143	-0.116093	0.370308	0.000131993	0.569331	-0.448626	-0.0741293
	14	0.0421214	0.151953	0.339111	0.356701	0.220876	1.08782e-05	0.0379905	0.150657
	15	-0.155245	-0.185972	0.519377	0.430261	0.426873	0.27478	-0.00022245	0.0177696
	16	0.26205	0.021987	-0.366315	0.48182	0.481779	0.161755	0.243327	0.180336
	17	-0.0912717	-0.00428883	0.0122033	0.181048	0.090784	-0.0492368	0.0482318	0.0996593
	18	0.00516564	-0.125368	0.0505548	0.261248	0.135071	0.029584	0.0131426	0.000303839
	19	0.0585385	0.0391583	4.2777e-05	0.430305	0.340214	-0.101726	-0.00673986	-0.588332
	20	0.0527706	0.00107333	0.39404	0.143462	0.473958	0.423208	0.00838577	0.00479028
	21	-0.295819	0.264347	0.363126	0.757151	0.801724	0.076137	-0.364813	-0.24278
	22	-0.0580372	-0.146002	-0.037937	0.257978	0.0566518	0.0151626	-0.207399	-0.191368
	23	-0.185981	0.327133	0.0888705	0.507631	0.00540499	-0.00472035	-0.000181156	-0.13873
	24	-0.155262	-0.267166	-0.198844	0.447121	0.388762	0.0134714	0.0653897	0.0822369
	25	0.0565061	4.38343e-05	0.0291815	0.392989	0.226204	-0.237566	0.0632288	-0.002853
	26	0.000354914	-0.000305557	0.00443399	0.407031	0.566344	0.300078	0.00147216	-0.224949
	27	-0.0908902	-0.00322494	-0.0086695	0.486542	0.390514	0.202992	-0.41621	-0.279842
	28	-0.102042	0.0347358	0.0228178	0.166757	0.397656	0.146572	0.271323	0.00899239
	29	0.119162	-0.010193	0.0690983	0.493182	0.495204	0.0316798	0.144927	0.516104
	30	-0.0609114	-0.0145414	-0.00141887	0.526862	0.207027	0.22491	0.0984248	0.187177
	31	0.0809573	-0.000641907	-0.00045968	0.511731	0.313616	0.253769	1.93861e-05	0.127555
	32	-0.312711	0.0534596	0.0147475	0.102111	0.176992	0.233663	0.219632	0.00880976
	33	-0.133143	-0.085247	0.126572	0.0120347	-0.00726948	0.0190121	-0.00613689	0.0275098
Average		-0.0088516	0.0441163	0.0852679	0.383732	0.31582	0.147665	-0.0400263	-0.0181739
Std		0.156996	0.138503	0.219831	0.166182	0.204446	0.183308	0.193867	0.228145

## Sheet: FB
		Electrode
		1	2	3	4	5	6	7	8	9	10
Trial	1	0.219022	0.00304366	-0.0409643	-0.411803	-0.112899	-0.309299	-0.111119	-0.100548	0.0652035	0.00965928
	2	-0.447279	-0.363945	-0.185898	-0.287827	-0.277805	-0.148796	0.333493	-0.211765	-0.240468	-0.0322925
	3	0.188567	0.0102373	0.0110418	0.0292194	-0.138471	0.13156	0.038125	-0.0744565	0.000308143	-0.0315945
	4	-0.00853684	0.0107969	-0.326149	-0.315184	-0.205057	-0.579287	0.110348	-0.0360038	0.00282018	-0.0199361
	5	-0.170201	0.454893	-0.175593	-0.0436451	0.00816352	0.0706018	-0.373421	0.000935964	-0.0874143	-0.4125
	6	-0.0553004	-0.0427895	-0.0727712	-0.0985856	-0.187286	0.0167064	0.107394	0.155728	-0.171518	-0.305703
	7	0.41405	-0.0170176	0.145689	-0.511939	-0.335372	0.143816	0.265598	-0.143116	-0.465437	-0.351989
	8	-0.0128245	0.205801	-0.510714	-0.168684	-0.0186993	0.13281	0.0478153	-0.209906	0.0786164	-1.40662e-05
	9	0.0743351	-0.0915391	-0.52991	-0.366204	-0.540695	0.0105499	0.0621666	-0.212195	0.0249956	0.282084
	10	-0.109465	-0.112173	-0.576552	-0.00289747	0.0339681	-0.152225	-0.0482243	0.0739457	-0.126854	0.0191448
	11	0.0258047	0.13568	0.214164	-0.148104	0.0532773	4.76278e-06	0.00110893	0.00820108	-0.0312356	-0.00436622
	12	0.230425	-0.0364403	0.122271	-0.569482	-0.451916	-0.0221105	-0.0808357	0.017196	-0.0115477	0.00868153
	13	-0.687349	-0.0505935	-0.220169	-0.373405	-0.303647	-0.0239971	-0.000210536	0.133485	-0.279377	-0.2821
	14	-0.320406	-0.117537	0.295403	-0.201611	-0.336765	-0.00996189	0.197733	-0.250538	-0.438645	-0.346826
	15	-0.0688996	-0.508647	0.00114794	0.053993	-0.000883834	9.0062e-05	-0.154666	0.0083032	0.0483519	0.0451628
	16	0.00107409	0.0566991	0.0555844	-0.00287157	-0.0527591	-0.00069555	-0.292285	-0.0748102	-0.201253	-0.291274
	17	-0.00311257	0.132194	-0.26165	-0.385928	-0.431494	0.0240186	0.0242579	-0.00109065	-0.0208047	-0.270448
	18	0.0234527	-0.000250795	-0.00680003	-0.0386951	-0.236622	-0.0210542	0.010439	0.0138565	-0.199819	-0.0382458
	19	-0.0514909	0.12069	-0.383224	-0.477612	-0.163919	-0.523641	0.0909845	0.000787344	0.138832	0.033791
	20	0.144714	0.0253462	0.00557665	-0.371934	-0.284019	-0.0141613	-0.0201171	0.00141104	-0.00392564	-0.271778
	21	-0.171546	-0.308754	-0.124925	-0.086522	-0.383735	-0.355105	-2.48298e-05	-0.422934	-0.0240494	-0.0134692
	22	-0.210059	-0.00452461	0.078478	-0.500602	-0.215215	0.310033	0.117888	-0.173044	-0.222037	-0.128772
	23	0.155302	-0.332123	-0.00019419	-0.0168688	-0.0475696	-0.108417	-0.0235102	0.0217211	0.00084575	-0.0634755
	24	-2.34798e-05	-0.0484664	-0.0244721	-0.30403	-0.429806	-0.000374951	-0.52467	0.114127	0.167799	0.00965005
	25	0.602586	0.0924825	0.00909883	-0.226633	-0.37666	0.0453254	-0.00182105	0.345533	-0.00388764	0.21069
	26	-0.0230265	-0.0358915	0.044218	-0.3962	-0.162781	0.00262554	-0.0141454	-0.157992	0.295686	-0.173123
	27	0.0286749	0.0478061	0.40155	-0.484744	-0.335415	-0.0542025	-0.0200643	0.0904161	-0.071351	0.183918
	28	-0.0675186	-0.0329898	0.0537729	-0.225642	-0.0953393	0.00179366	0.00579943	-0.133638	0.307438	-0.466589
	29	0.387856	-0.0633571	-0.023988	-0.387924	0.00445137	-0.0173957	-0.0195953	-0.120129	-0.276173	0.000150217
	30	-0.123032	0.383302	0.155865	0.13965	-0.502959	0.0265005	-0.285425	0.0166587	-0.257801	-0.209235
	31	0.00127852	-0.516648	-0.0648185	-0.419358	-0.643778	-0.00298115	0.156121	0.0339107	-0.0115615	-0.222558
	32	-0.0731018	-0.649093	-0.0601991	-0.278726	-0.449792	-0.115299	-0.0156221	-0.0339841	-0.0635113	-0.00849147
	33	0.422352	0.00525892	-0.0436982	0.0903178	-0.399336	-0.259094	0.00810007	0.320239	-0.139127	-0.160385
	34	0.289657	-0.0956516	0.284868	-0.281078	-0.21449	0.00495369	-0.0309524	-0.146441	0.029128	0.00167929
	35	0.000682195	0.12108	-0.0190978	-0.298615	-0.484571	0.10641	-0.155368	-0.0214266	-0.0499482	0.245406
	36	0.0309422	0.0417088	0.0199657	-0.549668	-0.00227363	-0.191036	-0.39003	-0.28831	0.190405	0.0290235
	37	-0.000298194	-0.0185508	0.0624069	0.0686076		-0.235367	-0.0034282	1.49269e-05	-0.00578998	0.00259091
	38						0.0932601			0.0215867
Average		0.0172245	-0.0432423	-0.0456943	-0.239223	-0.242282	-0.0532485	-0.026707	-0.0393475	-0.0534611	-0.0817172
Std		0.235524	0.217661	0.215662	0.19928	0.184476	0.17311	0.170793	0.151382	0.168239	0.17906

## Sheet: HM
		Electrode
		1	2	3	4	5	6	7	8
Trial	1	0.0383369	-0.00579506	-0.132535	0.232609	-1.08548e-05	0.231426	0.274207	0.226844
	2	0.0502103	0.014449	-0.330786	-0.360728	0.0252614	0.113402	0.139317	-0.0066778
	3	-0.28819	0.0955836	0.180817	-0.0138617	0.00122039	-0.0180546	0.0737216	0.0332971
	4	-0.0264284	0.0131398	-0.0578178	-0.0123649	-0.000258442	-0.0230942	-0.0689385	-0.134724
	5	0.162144	-0.517904	-0.381897	0.00435545	-0.195099	0.0326135	0.241308	-0.00910383
	6	-0.0234168	-0.291236	-0.0329077	-0.55225	0.00105893	-0.0400693	0.000637997	0.299101
	7	0.0178958	0.273133	0.0948175	0.154798	0.520103	0.526543	0.221775	0.341084
	8	-0.0133088	0.288395	0.0155322	0.378307	0.425221	0.585114	0.266469	0.0157713
	9	0.118276	-0.000375759	-0.182552	-0.043565	0.247384	0.0144661	0.423253	0.0297878
	10	0.125051	-0.000740552	0.00220703	0.0911096	0.0518758	0.326404	0.0725743	-0.118055
	11	0.0279778	-0.02028	0.0686096	-0.205389	0.279523	7.77314e-08	-0.0717089	-0.00277678
	12	0.0874573	0.637552	0.0357759	-0.218816	0.371867	0.31523	0.141305	0.0901553
	13	0.000418351	-0.0337518	0.0753991	0.0202636	0.401821	-0.0546399	-0.302933	0.0948324
	14	0.147903	-0.0989149	-0.022388	0.00449456	-0.215588	0.0971498	0.101351	0.00383519
	15	0.106806	-0.180576	-0.0457977	0.103671	-0.00755612	0.426664	0.319566	-0.0488261
	16	0.0391906	0.237654	-0.0171511	0.0394517	0.000230852	0.00838956	0.0570407	0.152385
	17	0.0276261	-0.00336952	0.0387298	0.0126195	0.195692	-0.0275852	0.000328666	-0.0152506
	18	0.0184411	0.00315061	0.0165123	-0.0249076	0.14276	0.287664	0.323476	-0.371503
	19	0.17295	0.201328	-0.0178177	-0.225725	0.0977093	0.419431	0.201174	-0.0689924
	20	0.0118763	-0.0182964	-0.251435	0.0025153	-0.043154	0.294172	0.305785	-0.00385498
	21	-0.475852	-0.0140613	0.0297493	0.264805	0.0331978	-0.00682539	0.00153273	0.00593585
	22	-0.0122841	-0.0134522	-0.562907	-0.440456	0.000652556	-0.0896303	0.019611	0.183824
	23	-0.105677	-0.143806	-0.228633	0.310537	0.266778	0.102168	0.122617	0.00345086
	24	0.0892722	-0.295164	0.730831	-0.336808	-0.00286475	0.0553921	-0.0628752	-0.00686263
	25	0.18018	-0.0205768	0.0697429	-0.0484413	-0.287856	-0.0848051	-0.0365722	-0.137716
	26	0.486391	-0.00619147	-0.0220134	0.113158	0.105011	0.000871397	-7.04368e-07	0.0957879
	27	0.556487	0.157221	0.00782313	0.281833	0.0516556	-0.242266	-0.11804	0.127633
	28	-0.0235502	0.371553	0.262715	0.0915048	0.277619	0.254309	0.275548	0.225366
	29	-0.0125792	-0.0194236	-0.00611613	0.236629	0.23551	-0.02458	-0.0482041	0.0753595
	30	0.153554	-0.0945773	-0.013001	-0.0753633	-0.0173319	-0.0270741	-0.247434	0.092099
	31	-0.000853588	-0.0138415	0.37872	0.0270124	0.0306774	0.412746	0.083826	-0.000186098
	32	0.0775767	0.141619	0.0269926	0.368279	0.200472	0.0624024	0.321199	-0.155183
	33	0.117195	0.0707045	0.143904	-0.312806	0.350468	0.154466	0.19683	0.0279452
	34	0.0369121	0.10852	0.0853843	-0.001044	-0.0826888	0.00250779	0.00555367	-0.00312273
	35	0.00299326	-0.201923	0.28989	0.267665	0.156006	0.405527	0.405222	-0.769346
Average		0.0534566	0.017707	0.00709704	0.00380265	0.103353	0.128298	0.103958	0.00778038
Std		0.168095	0.201119	0.218147	0.224586	0.182941	0.198287	0.173023	0.187876

## Sheet: JD
		Electrode
		1	2	3	4	5	6	7	8
Trial	1	-0.136798	-0.116288	0.002134	-0.0714492	-0.107233	0.261349	-0.102224	-0.0386562
	2	-0.0387115	-0.178581	0.246605	-0.17347	0.0809339	0.164932	0.31925	0.504765
	3	0.254891	-0.130991	0.00140008	0.397428	-0.302175	0.13574	0.722837	-0.203723
	4	-0.00186503	-0.085933	-0.189369	0.00336893	0.0364421	0.0238852	-0.0332333	-0.00982367
	5	-0.11697	-0.127756	0.0196424	-0.148236	0.0241713	-0.140914	0.180236	0.233134
	6	0.0226878	-0.0654833	0.662285	0.0176791	0.120381	0.158275	-0.0765086	0.00215803
	7	0.141776	0.00505477	0.121971	0.118645	0.0323714	-0.148334	0.0196682	0.113556
	8	-0.023416	-0.531176	-0.00192899	0.099668	0.0157769	-0.0277763	0.0132534	0.186852
	9	0.18925	0.023337	0.481556	-0.175444	-0.036584	0.66904	-0.108906	-0.0231846
	10	-0.169235	-0.0267257	0.00165088	-0.0219164	0.104049	-0.0351878	0.640855	0.171438
	11	-0.130741	-0.475152	0.0275212	0.484362	0.0163841	0.26004	0.022497	0.135681
	12	0.351917	0.385402	1.62677e-07	0.0314156	0.00797542	0.0260725	0.19115	0.19433
	13	0.209605	0.244635	0.0819944	0.0572778	0.557679	0.281588	-0.00298208	0.289564
	14	0.252087	0.109022	0.346991	0.113501	0.177203	0.117156	-0.0206554	0.274121
	15	-0.13592	0.157698	0.0287376	0.00463208	0.284757	0.2754	-0.0997115	0.531294
	16	0.0327191	0.104158	0.0981359	-0.447482	0.313594	0.0992254	0.158959	0.0121349
	17	-0.0329162	0.0011414	-0.40839	0.0228824	0.261775	-0.0745672	0.0731009	0.130436
	18	0.519021	0.340178	-0.00998922	-0.218813	-0.271214	0.295786	0.103101	0.053003
	19	0.153768	-0.151121	-0.523805	0.262943	0.00122821	-0.0018116	0.0151322	0.247441
	20	0.092267	0.258258	0.54591	0.45468	0.219844			0.0179131
Average		0.0716708	-0.0130162	0.0766526	0.0405836	0.076868	0.123152	0.106096	0.141122
Std		0.180602	0.229959	0.27772	0.225174	0.191525	0.189589	0.226233	0.174732

## Sheet: RZ
		Electrode
		1	2	3	4	5	6	7	8
Trial	1	-0.106735	0.2523	0.0569669	0.227833	-0.137523	-0.369355	0.168562	0.0541934	-0.119969	-0.0651834
	2	0.0040066	-6.64491e-05	-6.42949e-05	0.268434	-0.0106468	0.119374	0.132399	-0.279009	-0.692937	0.0210274
	3	-0.0843715	0.0286697	0.172505	0.301172	-0.0807284	-0.272926	0.0504665	0.0441522	0.000201016	-0.0700629
	4	0.194931	-0.0539749	-0.279595	-0.0442909	0.0226512	-0.0163091	0.0159297	-6.50657e-06	-0.545621	-0.117783
	5	-0.0330911	-0.0217755	-0.0502909	0.37141	-0.109283	0.016346	0.0207378	0.0460338	-0.257235	-0.561381
	6	0.00769437	9.41164e-05	-0.208857	-0.0913734	-0.146832	-0.332376	0.144319	0.531832	-0.16307	-0.0708722
	7	-0.709877	-0.00434083	0.124045	0.255613	-0.246702	-0.729735	0.533758	0.72888	-0.0533734	0.00840151
	8	0.209783	-2.00143e-05	-0.240887	0.250658	-0.0383623	0.0161832	0.106612	0.0962247	-0.126395	-0.00692335
	9	0.0460548	-0.242236	0.0035282	-0.164994	0.0164964	-0.311564	0.321579	0.473654	0.020374	0.0833512
	10	0.00561976	-0.583099	-0.315618	-0.0187302	0.00545327	0.0812084	-0.0599316	-0.413745	-0.0314785	-0.127191
	11	-0.0772198	-0.0217474	0.0344202	0.030064	-0.00286522	0.0711842	0.0481429	-0.00510213	-0.068241	-0.0211601
	12	-0.15194	-0.0446309	-0.0182097	-0.0242786	-0.287078	-0.22623	0.235345	0.0833892	-0.049556	0.101963
	13	-0.102241	4.06541e-05	-0.028565	-0.00037373	0.00702951	0.0821189	-0.0441685	0.095529	-0.615275	0.019267
	14	0.0534319	0.193201	0.313681	-0.000281931	-0.204091	0.0034778	-0.0232111	-0.0264557	0.00034082	0.0595651
	15	0.0121922	-0.185652	-0.0627062	-0.297926	-0.164387	-0.0389564	-0.0704857	-0.36305	-0.0347765	-0.0883449
	16	-0.0161704	-0.00366303	-0.000149285	0.00350801	0.190842	0.155397	0.113026	0.221057	-0.0241404	0.426321
	17	-0.274869	0.000143198	0.0318502	0.0399194	0.345782	-0.28357	-0.0449411	-0.0884539	-0.20184	-0.0402021
	18	-0.0757632	0.000100831	-0.0202718	0.0185171	-0.200028	0.00182608	0.022378	-0.197212	0.0624733	0.0421826
	19	0.0590928	-0.00478294	0.0239273	-0.136426	0.361347	-0.0934441	0.033277	0.385818	0.149928	-0.0753555
	20	0.000768654	-0.179906	-0.0848811	-0.27453	-0.365694	0.0737515	-0.519953	-0.522867	-0.575939	0.0178228
	21	0.135609	0.201589	-1.72682e-07	-0.020526	-0.0597346	0.0023206	0.308952	0.0863243	-0.00170111	-0.148696
	22	-0.0601114	-0.516775	-0.210106	0.000771331	-0.00518474	0.0635316	-0.0189485	-0.161336	-0.1106	-0.0658513
	23	-0.475948	0.000645727	0.0402328	-0.553678	0.000930487	0.0398942	-0.000253446	-0.216456	0.00109998	0.00151404
	24	-0.0296067	-4.31284e-07	-0.0133612	0.0133344	0.0135336	-0.253652	0.0111729	-0.0218281	-0.00692956	-0.146937
	25	0.0294325	-0.0500803	0.00104724	-0.015578	-0.19512	1.42244e-05	-0.524851	-0.514869	-0.0961005	-0.00693221
	26	-0.000535373	0.139922	0.0320081	0.555687	-0.526177	0.0554214	0.092243	0.0710047	-0.51073	-0.053239
	27	-0.443388	0.0697132	0.327102	0.07725	-0.0672185	0.175397	-0.271662	-0.0019326	-0.40195	-0.683003
	28	0.29981	-0.0300015	-0.233972	0.000625044	0.000261096	0.00458348	-0.00232102	-0.155827	0.308583	0.618745
	29	-0.296343	-0.0827329	-0.0778378	-0.21565	-0.235942	-0.302667	0.0774494	0.115885	0.096549	0.388388
	30	-0.00372423	0.00596283	0.0224851	0.0468968	0.00328967	0.0560482	-0.122147	-0.00104722	-0.22533	0.27753
	31	-0.0863868	-0.0806654	0.0260785	0.019087	0.201564	-0.00394509	0.0122308	-0.152701	-0.250813	0.0873213
	32	-0.474227	0.0382704	-0.231642	0.0681131	0.400072	0.0864865	-0.0638515	-0.204538	-0.360969	0.0876525
	33	0.105624	0.293615	0.11899	-0.368592	-0.0708325	-0.419209	0.0328429	-0.00568198	-0.0134231	-0.645523
	34	-0.00825402	-0.276869	-0.00246465	-0.259155	0.0138966	-0.0323476	0.184853	-0.0153561	-0.00320847	0.0653192
	35	-0.0720119	-0.126249	-0.22599	0.0841756	0.0309964	-0.00552425	0.0653996	-0.584867	0.119759	0.122968
	36	-0.31651	0.0375994	0.0963592		0.439329	0.0715072	0.000418959	0.0580819	0.000424996	0.000943701
	37	8.8348e-05	-0.0087082	0.0093298		0.00032122	0.0237732	-0.00480364	-0.334442	-0.359544	-0.276414
Average		-0.073924	-0.0339489	-0.0235382	0.00419102	-0.0297469	-0.0673505	0.0259612	-0.0317493	-0.138957	-0.0227236
Std		0.201793	0.169361	0.144067	0.213154	0.199978	0.192887	0.188784	0.277258	0.227404	0.244807

## Sheet: SE
		Electrode
		1	2	3	4	5	6	7	8
Trial	1	0.161869	0.00161152	-0.0870469	0.508849	0.0804758	0.0109625	-0.343256	-0.169785
	2	0.10208	0.0254247	0.21447	0.522464	0.225084	0.0080931	0.334517	0.31836
	3	0.0974176	0.218466	0.288693	0.190489	-0.204202	0.00524875	0.0106351	0.0219493
	4	0.0104257	0.0614772	0.120733	0.31671	0.000799604	0.00433603	-0.110644	-0.20253
	5	-0.517839	-0.125364	0.17046	0.193144	-0.0362664	-0.447879	0.468675	0.328313
	6	0.299571	0.217511	-0.000340025	0.697457	-0.0136688	0.0208118	-0.000669825	-0.154014
	7	0.165818	-0.0612572	-0.0989611	0.0141927	0.00179625	-0.00685425	0.0094206	-0.144836
	8	-0.06498	-0.0779102	0.240724	0.440779	0.0324775	-0.00234722	0.371686	0.25835
	9	0.354683	0.369531	0.0186913	0.184293	0.147041	0.00349557	0.120242	0.0276878
	10	0.257413	0.00209099	0.165746	-0.0104486	0.144439	0.00520702	0.13146	0.0402353
	11	-0.251054	0.055218	0.150985	0.118998	0.302844	0.176208	0.00835848	-0.0474911
	12	-0.159244	-0.0209498	-0.0136155	0.605088	-0.00658348	-0.0828081	0.0546621	0.349788
	13	-0.275916	-0.47821	0.0120212	0.00462615	-0.00366202	-0.240118	-0.229341	-0.347012
	14	0.0686217	-0.0892166	0.00308206	0.207398	-0.00660804	-1.34424e-06	0.0374133	0.0961586
	15	0.0195563	0.00676651	-0.197387	0.497696	-0.291114	-0.343109	0.0899493	0.0440547
	16	-0.0221057	-0.0265186	0.285994	0.418127	0.212726	0.00273779	0.103692	0.207825
	17	-0.140444	0.172292	0.0561961	0.369361	0.0776819	0.0962201	0.185361	0.391985
	18	0.00589342	0.00482338	0.150934	0.0978092	0.1551	-0.00271006	0.293455	0.443684
	19	-0.479393	0.0539019	-0.123668	0.150091	0.0234707	0.304992	-0.0121375	-0.00278134
	20	-0.00693352	-0.0642714	0.000802603	0.783225	-0.214733	-0.374742	-0.00570081	-0.0738979
	21	-0.049168	-0.0100356	-1.53813e-05	0.69376	-0.00467323	0.0346667	-0.00684414	0.080722
	22	-0.779996	-0.166508	8.71043e-06	0.0076968	0.0125769	-0.495727	0.486029	0.36991
	23	-0.252674	0.00152713	-0.0704029	0.364747	-0.0843301	-0.0490318	-0.375735	-0.00608728
	24	0.0996805	-0.397014	4.06119e-06	0.309757	0.00253576	-0.202823	-0.130728	0.0019634
	25	-0.0399694	0.488184	0.0499788	0.237241	0.0364524	-0.131342	0.219121	-0.0103631
	26	0.208016	0.110148	-0.299074	0.30717	-0.107436	-0.0120733	0.481646	0.30405
	27	0.038929	0.0605305	0.0233149	0.432083	0.0423499	-0.481188	-0.135053	-0.0406947
	28	-0.124239	-0.100186	-0.000395627	0.615779	-0.0581328	-0.117173	-0.13799	-0.0518415
	29	0.00862193	0.0366333	0.00167487	0.136188	0.0258393	-0.361795	0.214374	0.170329
Average		-0.0436331	0.00926535	0.0366761	0.324647	0.0169752	-0.0923704	0.0735379	0.0760011
Std		0.244871	0.184545	0.133865	0.222645	0.125959	0.194225	0.221998	0.199177

## Sheet: WO
		Electrode
		1	2	3	4	5	6	7	8
Trial	1	-0.00251401	0.17666	-0.0592248	0.143651	0.169418	0.0526012	-0.0661012	0.00609056
	2	0.016809	-0.0192212	0.0751703	0.2424	0.27911	-0.0796423	-0.53643	0.137372
	3	0.0593034	0.000135165	0.174858	0.337759	0.405908	0.283212	0.00156184	0.134444
	4	0.0307226	0.225395	-0.130091	0.52035	0.494513	0.251577	-0.0768112	0.119603
	5	0.0919712	-0.105406	-0.00588179	0.293927	0.438855	0.24954	0.0461697	-0.114733
	6	0.0296486	0.0363226	-0.0452986	0.34844	0.473404	0.0172298	0.067459	-0.355444
	7	-0.0947803	0.206726	0.173469	0.316157	0.245919	0.0732569	0.0689852	-0.00054312
	8	0.0576014	-0.209682	-0.0845364	0.587669	0.401867	-0.572324	-0.800428	0.148411
	9	0.234501	-0.0323824	-0.292139	0.527876	0.376116	0.430096	0.0808213	-0.000912102
	10	-0.536799	-0.00198369	0.168613	0.240763	0.0764109	0.0192976	0.0368603	0.122884
	11	-0.0416889	0.13328	0.184451	0.254453	0.489988	0.364198	0.623673	-0.00468873
	12	0.0341115	0.20829	-0.00965174	0.244026	0.174235	0.0740984	0.210552	0.215054
	13	-0.138066	0.328207	0.146628	0.206914	0.542939	0.291199	0.31883	0.170667
	14	-0.163546	-0.638134	0.00209182	0.157184	0.752534	0.112268	-0.115865	-0.00726403
	15	-0.101678	0.337074	-0.214812	0.220092	0.448749	0.167898	0.0886568	0.000206969
	16	0.0310173	-0.0452382	0.000158869	0.0109638	0.323987	0.40305	-0.00176829	0.00557779
	17	-0.0817756	-0.233819	0.0904089	0.319386	0.471029	0.351813	0.0995428	0.0288005
	18	0.007935	-0.144744	-0.415111	0.00915158	0.513881	0.0708034	-0.693737	-0.0447581
	19	0.0147218	-0.295873	-0.37486	0.252216	0.231465	0.047688	0.145536	0.0408775
	20	0.0239967	0.0437364	0.205996	-0.0034285	0.231209	0.192996	0.153274	0.0377795
	21	0.00181297	0.240951	-0.035744	0.15557	0.592299	-0.200714	-0.449856	-0.143422
	22	0.2157	0.106816	-0.278034	0.0732599	0.21075	0.158406	-0.0452979	-0.0216784
	23	0.00818372	-0.0188678	0.116361	0.258683	0.364101	0.262955	-0.0172738	-0.309355
	24	-0.376838	-0.249796	0.0173482	0.255923	0.290603	0.242539	-0.0147178	-0.0558767
	25	0.0536213	-0.001783	-0.286538	0.410249	0.426263	-0.12361	-0.55686	0.439785
	26	0.000146012	0.118035	-0.101531	0.088155	0.329495	0.193551	0.236564	0.00451562
	27	0.000806459	9.55821e-08	-0.0396487	0.479107	0.422243	0.253894	0.215064	-0.0805513
	28	0.225543	0.251154	-0.0328927	0.112302	0.728382	0.272389	0.0700809	-0.0154837
	29	0.0838554	0.0130413	-0.0285684	0.379147	0.0866844	0.453643	0.492736	0.229477
	30	0.0823059	0.0215805	-0.602166	0.550923	0.476903	0.384149	-0.0343714	-0.464514
	31	0.00294115	-0.0422382	-0.00617606	0.564423	0.33438	-0.00231044	-0.279737	-0.719122
	32	-0.159553	0.00887605	-0.14193	0.818755	0.494777	-0.273069	-0.178082	0.188969
Average		-0.012187	0.0130348	-0.057165	0.293014	0.384326	0.138209	-0.0284678	-0.00961973
Std		0.149369	0.197301	0.188869	0.187837	0.159007	0.218615	0.306202	0.212696
