# Supplementary material for: High frequency activation data used to validate localization of cortical electrodes during surgery for deep brain stimulation
Source: Data Brief. 2015 Dec 11;6:204–7. doi: 10.1016/j.dib.2015.11.057 (PMC4707179; doi:10.1016/j.dib.2015.11.057)
Supplement: Supplementary file 1 — Supplementary material [file mmc1.zip › DBS Localizer Neuroimage/Software Package/DBS_Elec_Localizer Instructions.txt]

DBS_Elec_Localizer Instructions

Descriptions:
Axes Stack - determines whether the 3d skull and brain reconstructions, or the fluoro image are displayed "on 
	top"
Visibility - user can change visibility of depth electrodes, localized cortical contacts, and cortical hull
Electrode Side - adjust whether electrodes are localized onto left or right hemisphere
Transparency - sliders adjust transparency of brain reconstruction, fluoroscopic image and skull reconstruction.
	Camera depth adjusts the degree of camera foreshortening, approximating the parallax effect of x-ray 
	imaging
HFA Mapping - toggle whether electrode locations and/or HFA are mapped onto the cortex.  Use "Refresh Mapping" 
	to apply changes
Localize Electrode - turn electrode localization mode on/off
Save Camera Position - save the current camera position
Reset Camera - revert to last saved camera position

IMPORTANT: Note the camera toolbar at the top, these buttons are used to adjust alignment of the skull and brain reconstructions relative to the fluoroscopic image.  
	Be sure that the "Cortex" is selected in "Axes Stack" when using these tools.  
	Be sure that none of the camera tools are selected when localizing electrodes.


Instructions:
On first use - adjust the skull slider to the bottom, check the HFA mapping items and click "Refresh Mapping" to
	 view the starting electrode locations and data mapping.

To re-register electrode locations - click the "Coregistration" menu item at the top, then click "Clear Cortical 
	Contacts."  Next Adjust transparency sliders as desired and re-align images as desired.  Next unclick 
	all camera tools, and click "Localize Electrode" to turn electrode localization mode on.  Click on each 
	electrode on the fluoroscopic image to register its 3D location in the brain/skull coordinate system.  
	This will only work if the click point intersects the cortical surface.  The order you click the 
	electrodes matters for data mapping! Electrodes should be registered right to left, top to bottom (top 
	right -> top left, then bottom right -> bottom left). Next hit "Localize Electrode" to turn off electrode 
	localization mode, and then "Refresh Mapping" to view new electrode locations and data mapping, 
	adjusting transparency sliders as needed.

Compiled Software Instructions:
If you do not have Matlab installed, run the Matlab runtime installer first, then the .exe in the Localizer folder
