# Supplementary material for: High frequency activation data used to validate localization of cortical electrodes during surgery for deep brain stimulation
Source: Data Brief. 2015 Dec 11;6:204–7. doi: 10.1016/j.dib.2015.11.057 (PMC4707179; doi:10.1016/j.dib.2015.11.057)
Supplement: Supplementary file 1 — Supplementary material [file mmc1.zip › DBS Localizer Neuroimage/Software Package/Matlab Software Package/DBS_Elec_Localizer.m]

function varargout = DBS_Elec_Localizer(varargin)
%SDK012215

% Edit the above text to modify the response to help DBS_Elec_Localizer

% Last Modified by GUIDE v2.5 02-Oct-2015 12:00:16

% Begin initialization code - DO NOT EDIT
gui_Singleton = 1;
gui_State = struct('gui_Name',       mfilename, ...
                   'gui_Singleton',  gui_Singleton, ...
                   'gui_OpeningFcn', @DBS_Elec_Localizer_OpeningFcn, ...
                   'gui_OutputFcn',  @DBS_Elec_Localizer_OutputFcn, ...
                   'gui_LayoutFcn',  [] , ...
                   'gui_Callback',   []);
if nargin && ischar(varargin{1})
    gui_State.gui_Callback = str2func(varargin{1});
end

if nargout
    [varargout{1:nargout}] = gui_mainfcn(gui_State, varargin{:});
else
    gui_mainfcn(gui_State, varargin{:});
end
% End initialization code - DO NOT EDIT


% --- Executes just before DBS_Elec_Localizer is made visible.
function DBS_Elec_Localizer_OpeningFcn(hObject, eventdata, handles, varargin)
% This function has no output args, see OutputFcn.
% hObject    handle to figure
% eventdata  reserved - to be defined in a future version of MATLAB
% handles    structure with handles and user data (see GUIDATA)
% varargin   command line arguments to DBS_Elec_Localizer (see VARARGIN)

% Choose default command line output for DBS_Elec_Localizer
handles.output = hObject;

% Update handles structure
guidata(hObject, handles);

% UIWAIT makes DBS_Elec_Localizer wait for user response (see UIRESUME)
% uiwait(handles.figure1);
axes(handles.ax1);
pos=get(gca,'Position');
set(handles.ax1,'Color','none')
hold on
axes(handles.ax2);
set(gca,'Position',pos);
axis off;
axes(handles.ax3);
set(gca,'Position',pos);
axis off;
axes(handles.ax2);

set(handles.ax1,'projection','perspective')%CHANGES FROM ORTHOGRAPHIC TO PERSPECTIVE PROJECTION

p = fileparts(mfilename('fullpath'));
cd(p)

handles.Cortex.Hp=gobjects(1);
handles.Fl.HI=gobjects(1);
handles.El.He=gobjects(1);
handles.CortLocalizer.LH1=[];
handles.CortLocalizer.LH2=[];
handles.CortLocalizer.CEH=[];
handles.FidLocalizer.LH1=[];
handles.FidLocalizer.LH2=[];
handles.FidLocalizer.SEH=[];
handles.FidLocalizer.MEH=[];
handles.misc.LockAx=0;
handles.Skull=struct;
handles.SurfFlip = 0;


handles.CortLocalizer.Status1=0;
handles.CortLocalizer.Status2=0;
handles.CortLocalizer.ElecLoc={};
handles.CortLocalizer.ElecLoc2={};
handles.FidLocalizer.Status1=0;
handles.FidLocalizer.Status2=0;
handles.FidLocalizer.ElecLoc={};
handles.FidLocalizer.ElecLoc2={};
handles.CortLocalizer.numelec=0;
handles.Nudge.mode=0;
handles.Nudge.ScaleMax=20;
handles.Map.Elec_h = gobjects(1);

handles.Camera.cth=cameratoolbar;
handles.Camera.cp=get(handles.ax1,'CameraPosition');
handles.Camera.ct=get(handles.ax1,'CameraTarget');
handles.Origin.trans=[0,0,0];

load(fullfile('LoadFiles','binfo'))
handles.CortLocalizer.binfo = binfo;

set(handles.ed_Cmd,'KeyReleaseFcn',@CmdKeyRelease)


handles = mn_LoadAll_Callback(hObject, eventdata, handles);
line = load(fullfile('LoadFiles','ElecLines'),'ElecLines');
handles.CortElecLoc.line = line.ElecLines;
handles.CortElecLoc.line0 = line.ElecLines;

load(fullfile('LoadFiles','dat'));
handles.dat = dat;

axes(handles.ax1); %axis([-1e3,1e2,-1e3,1e3,-1e3,1e3])

handles.Map.n = 5;
a = get(handles.ax1,'cameraposition');
b = get(handles.ax1,'cameratarget');
for i = 1:3
  c(1,i) =  b(1,i) + (b(1,i)-a(1,i)) 
end

pth = mfilename('fullpath');
[pth, fn, ext] = fileparts(pth);
addpath(fullfile(pth,'LoadFiles'))    

guidata(hObject,handles)


% --- Outputs from this function are returned to the command line.
function varargout = DBS_Elec_Localizer_OutputFcn(hObject, eventdata, handles) 
% varargout  cell array for returning output args (see VARARGOUT);
% hObject    handle to figure
% eventdata  reserved - to be defined in a future version of MATLAB
% handles    structure with handles and user data (see GUIDATA)

% Get default command line output from handles structure
varargout{1} = handles.output;


% --------------------------------------------------------------------
function mn_File_Callback(hObject, eventdata, handles)
% hObject    handle to mn_File (see GCBO)
% eventdata  reserved - to be defined in a future version of MATLAB
% handles    structure with handles and user data (see GUIDATA)


% --------------------------------------------------------------------
function mn_LoadElecLocs_Callback(hObject, eventdata, handles)
% hObject    handle to mn_LoadElecLocs (see GCBO)
% eventdata  reserved - to be defined in a future version of MATLAB
% handles    structure with handles and user data (see GUIDATA)

[El_fname,El_pname,~] = uigetfile('*.mat');
load(fullfile(El_pname,El_fname));
handles.El.elecmatrix=elecmatrix;
delete(handles.El.He);
axes(handles.ax1);

elecmatrix1 = elecmatrix(elecmatrix(:,1)<0,:);
elecmatrix2 = elecmatrix(elecmatrix(:,1)>0,:);

% for i=1:size(elecmatrix,1)
%     handles.El.He(i)=plot3(elecmatrix(i,1),elecmatrix(i,2),elecmatrix(i,3),'.','MarkerSize',25);
% end
if ~isempty(elecmatrix1)
    [~,si] = sort(elecmatrix1(:,3));
    elecmatrix1 = elecmatrix1(si,:);
    for i=1:3
        elecmatrix1(:,i) = smooth(elecmatrix1(:,i),3) ;
    end
    handles.El.He(1) = plot3(elecmatrix1(:,1),elecmatrix1(:,2),elecmatrix1(:,3),'linewidth',3,'color','r');
end
if ~isempty(elecmatrix2)
     [~,si] = sort(elecmatrix2(:,3));
    elecmatrix2 = elecmatrix2(si,:);
    for i=1:3
        elecmatrix2(:,i) = smooth(elecmatrix2(:,i),3) ;
    end
    handles.El.He(2) = plot3(elecmatrix2(:,1),elecmatrix2(:,2),elecmatrix2(:,3),'linewidth',3,'color','b');
end
guidata(hObject,handles)

% --------------------------------------------------------------------
function handles = mn_LoadFluoro_Callback(hObject, eventdata, handles)
% hObject    handle to mn_LoadFluoro (see GCBO)
% eventdata  reserved - to be defined in a future version of MATLAB
% handles    structure with handles and user data (see GUIDATA)

%[Fl_fname,Fl_pname,~] = uigetfile({'*.tif'});
Fl_fname = 'fluoro.tif'; Fl_pname = 'LoadFiles';
handles.Fl.I=imread(fullfile(Fl_pname,Fl_fname));
axes(handles.ax2)
if size(handles.Fl.I,3)>3
    handles.Fl.I=handles.Fl.I(:,:,1:3);
end
handles.Fl.HI=imshow(handles.Fl.I);
guidata(hObject,handles)

% --- Executes on button press in checkbox3.
function checkbox3_Callback(hObject, eventdata, handles)
% hObject    handle to checkbox3 (see GCBO)
% eventdata  reserved - to be defined in a future version of MATLAB
% handles    structure with handles and user data (see GUIDATA)

% Hint: get(hObject,'Value') returns toggle state of checkbox3
val = get(handles.checkbox3,'value');
if val ==1
    set(handles.Cortex.Hh,'visible','on','color',[.65,.65,.65])
else
    set(handles.Cortex.Hh,'visible','off')
end

% --- Executes on button press in bt_CortStack.
function bt_CortStack_Callback(hObject, eventdata, handles)
% hObject    handle to bt_CortStack (see GCBO)
% eventdata  reserved - to be defined in a future version of MATLAB
% handles    structure with handles and user data (see GUIDATA)

% Hint: get(hObject,'Value') returns toggle state of bt_CortStack
set(handles.bt_FluoroStack,'value',0)
axes(handles.ax1);

% --- Executes on button press in bt_FluoroStack.
function bt_FluoroStack_Callback(hObject, eventdata, handles)
% hObject    handle to bt_FluoroStack (see GCBO)
% eventdata  reserved - to be defined in a future version of MATLAB
% handles    structure with handles and user data (see GUIDATA)

% Hint: get(hObject,'Value') returns toggle state of bt_FluoroStack
set(handles.bt_CortStack,'value',0)
axes(handles.ax2);


% --- Executes on slider movement.
function sl_Cort_Callback(hObject, eventdata, handles)
% hObject    handle to sl_Cort (see GCBO)
% eventdata  reserved - to be defined in a future version of MATLAB
% handles    structure with handles and user data (see GUIDATA)

% Hints: get(hObject,'Value') returns position of slider
%        get(hObject,'Min') and get(hObject,'Max') to determine range of slider
set(handles.Cortex.Hp,'FaceAlpha',get(hObject,'Value'))


% --- Executes during object creation, after setting all properties.
function sl_Cort_CreateFcn(hObject, eventdata, handles)
% hObject    handle to sl_Cort (see GCBO)
% eventdata  reserved - to be defined in a future version of MATLAB
% handles    empty - handles not created until after all CreateFcns called

% Hint: slider controls usually have a light gray background.
if isequal(get(hObject,'BackgroundColor'), get(0,'defaultUicontrolBackgroundColor'))
    set(hObject,'BackgroundColor',[.9 .9 .9]);
end

% --- Executes on slider movement.
function sl_Fluoro_Callback(hObject, eventdata, handles)
% hObject    handle to sl_Fluoro (see GCBO)
% eventdata  reserved - to be defined in a future version of MATLAB
% handles    structure with handles and user data (see GUIDATA)

% Hints: get(hObject,'Value') returns position of slider
%        get(hObject,'Min') and get(hObject,'Max') to determine range of slider
set(handles.Fl.HI,'AlphaData',get(hObject,'Value'))


% --- Executes during object creation, after setting all properties.
function sl_Fluoro_CreateFcn(hObject, eventdata, handles)
% hObject    handle to sl_Fluoro (see GCBO)
% eventdata  reserved - to be defined in a future version of MATLAB
% handles    empty - handles not created until after all CreateFcns called

% Hint: slider controls usually have a light gray background.
if isequal(get(hObject,'BackgroundColor'), get(0,'defaultUicontrolBackgroundColor'))
    set(hObject,'BackgroundColor',[.9 .9 .9]);
end


% --- Executes on slider movement.
function sl_Skull_Callback(hObject, eventdata, handles)
% hObject    handle to sl_Skull (see GCBO)
% eventdata  reserved - to be defined in a future version of MATLAB
% handles    structure with handles and user data (see GUIDATA)

% Hints: get(hObject,'Value') returns position of slider
%        get(hObject,'Min') and get(hObject,'Max') to determine range of slider
set(handles.Skull.Hp,'FaceAlpha',get(hObject,'Value'))

% --- Executes during object creation, after setting all properties.
function sl_Skull_CreateFcn(hObject, eventdata, handles)
% hObject    handle to sl_Skull (see GCBO)
% eventdata  reserved - to be defined in a future version of MATLAB
% handles    empty - handles not created until after all CreateFcns called

% Hint: slider controls usually have a light gray background.
if isequal(get(hObject,'BackgroundColor'), get(0,'defaultUicontrolBackgroundColor'))
    set(hObject,'BackgroundColor',[.9 .9 .9]);
end


function DrawElecLine(hObject, eventdata, handles)
handles=guidata(hObject);

if strcmp(get(gcf,'SelectionType'), 'normal') %add contact on left click
    handles.CortLocalizer.numelec = handles.CortLocalizer.numelec + 1;
    
    pos=get(gca,'CurrentPoint');
    handles.CortLocalizer.ElecLoc{end+1}=pos;
    
    vert=handles.Cortex.hull; %Use cortical hull
        
    handles.CortElecLoc.line{handles.CortLocalizer.numelec} = pos;
    
    fprintf('... contact %d captured.\n', handles.CortLocalizer.numelec)

    
%     handles = IntersectElecLine(hObject, eventdata, handles, handles.CortLocalizer.numelec);
    
else %delete last contact on right click
    if ~isempty(handles.CortLocalizer.ElecLoc)
        delete(handles.CortLocalizer.CEH(handles.CortLocalizer.numelec));
        handles.CortLocalizer.CEH(handles.CortLocalizer.numelec) = [];
        % Witek debug
        fprintf('... contact %d deleted.\n', length(handles.CortLocalizer.ElecLoc))
        handles.CortLocalizer.ElecLoc = handles.CortLocalizer.ElecLoc(1:end-1);
        handles.CortLocalizer.numelec = handles.CortLocalizer.numelec - 1;
    else
        % Witek debug
        fprintf('... no contacts to delete.\n')
    end
end
guidata(hObject,handles)


function [epos, handles] = IntersectElecLine2(hObject, eventdata, handles, elecnum)
    vert=handles.Cortex.hull; %Use cortical hull
    
    Rside = get(handles.rb_elecSideR,'value');
    Lside = get(handles.rb_elecSideL,'value');
    
    if Rside == 1
        vert = vert(vert(:,1)>0,:); %CHOOSE LEFT OR RIGHT BRAIN
    elseif Lside == 1
        vert = vert(vert(:,1)<0,:);
    end
    
%     n1=.01;
%     pos0 = handles.CortElecLoc.line0{elecnum};
%     pos00=pos0;
%     for i = 1:3
%         pos0(1,i) = pos0(1,i) + (pos0(1,i)-pos0(2,i))*n1;
%     end

    pos0 = handles.CortElecLoc.line{elecnum};
    pos=pos0;
%     pos = [ pos0(1,:); get(handles.ax1,'cameraposition')];
    n = 1000;
    pos1=[linspace(pos(1,1),pos(2,1),n)', linspace(pos(1,2),pos(2,2),n)', linspace(pos(1,3),pos(2,3),n)'];
    
    
    for i = 1:3
       pos1(abs(pos1(:,i))> 130,:) = [];
    end
    
    dthr = 1;
    thr = .1;
    a(:,1) = vert(:,1)<max(pos(:,1)+thr);
    a(:,2) = vert(:,1)>min(pos(:,1)-thr);
    a(:,3) = vert(:,2)<max(pos(:,2)+thr);
    a(:,4) = vert(:,2)>min(pos(:,2)-thr);
    a(:,5) = vert(:,3)<max(pos(:,3)+thr);
    a(:,6) = vert(:,3)>min(pos(:,3)-thr);
    a1 = find(sum(a,2)==6);
    vert1 = vert(a1,:);
    
    dst = single(dist(vert1,pos1'));
    mi = find(min(dst,[],2)<dthr); %Find vertices within dthr of our line
    vert2 = vert1(mi,:);
    [~,mi2] = max(abs(vert2(:,1)));
    epos = vert2(mi2,:);
        
%     
%     colormap jet
%     col=colormap;
%     colormap gray
%     coldr=round(length(col)/8);
%     col=col(3:17:end-3,:);
%     
%     handles.CortLocalizer.numelec = handles.CortLocalizer.numelec + 1;
%     handles.CortLocalizer.ElecLocCort{handles.CortLocalizer.numelec}=epos;
%     coli=repmat(1:length(col),1,10);
%     handles.CortLocalizer.CEH(elecnum)=plot3(epos(1),epos(2),epos(3),'.','MarkerSize',20,'Color',col( coli( handles.CortLocalizer.numelec ),:) );
%     
    

% --- Executes on button press in bt_ResetCamera.
function bt_ResetCamera_Callback(hObject, eventdata, handles)
% hObject    handle to bt_ResetCamera (see GCBO)
% eventdata  reserved - to be defined in a future version of MATLAB
% handles    structure with handles and user data (see GUIDATA)
set(handles.ax1,'CameraPosition',handles.Camera.cp,...
'CameraTarget',handles.Camera.ct,...
'CameraViewAngle',handles.Camera.cva,...
'CameraUpVector',handles.Camera.uv)
guidata(hObject,handles)


% --- Executes on button press in bt_SaveCamera.
function bt_SaveCamera_Callback(hObject, eventdata, handles)
% hObject    handle to bt_SaveCamera (see GCBO)
% eventdata  reserved - to be defined in a future version of MATLAB
% handles    structure with handles and user data (see GUIDATA)
handles.Camera.cp=get(handles.ax1,'CameraPosition');
handles.Camera.ct=get(handles.ax1,'CameraTarget');
handles.Camera.cva=get(handles.ax1,'CameraViewAngle');
handles.Camera.uv=get(handles.ax1,'CameraUpVector');
guidata(hObject,handles)

% --- Executes on button press in bt_CoRegCort1.
function bt_CoRegCort1_Callback(hObject, eventdata, handles)
% hObject    handle to bt_CoRegCort1 (see GCBO)
% eventdata  reserved - to be defined in a future version of MATLAB
% handles    structure with handles and user data (see GUIDATA)

handles.CortLocalizer.ax1ch=[handles.ax1;get(handles.ax1,'children')];
if handles.CortLocalizer.Status1==0
    axes(handles.ax1)
    set(handles.CortLocalizer.ax1ch,'ButtonDownFcn',@DrawElecLine)
    handles.CortLocalizer.Status1=1;
    set(handles.tx_LocMode,'string','Cort Localizer Mode ON','ForegroundColor',[1,0,0])
    set(handles.figure1,'pointer','crosshair')
elseif handles.CortLocalizer.Status1==1
    set(handles.CortLocalizer.ax1ch,'ButtonDownFcn',[]);
    handles.CortLocalizer.Status1=0;
    set(handles.tx_LocMode,'string','Cort Localizer Mode OFF','ForegroundColor',[0,0,0])
    set(handles.figure1,'pointer','arrow')
end

guidata(hObject,handles)


% --- Executes on button press in bt_CoRegCort2.
function bt_CoRegCort2_Callback(hObject, eventdata, handles)
% hObject    handle to bt_CoRegCort2 (see GCBO)
% eventdata  reserved - to be defined in a future version of MATLAB
% handles    structure with handles and user data (see GUIDATA)
handles.CortLocalizer.ax1ch=[handles.ax1;get(handles.ax1,'children')];
if handles.CortLocalizer.Status2==0
    axes(handles.ax1)
    set(handles.CortLocalizer.ax1ch,'ButtonDownFcn',@SelectElecLine)
    handles.CortLocalizer.Status2=1;
    set(handles.tx_LocMode,'string','Cort Localizer Mode ON','ForegroundColor',[1,0,0])
elseif handles.CortLocalizer.Status2==1
    set(handles.CortLocalizer.ax1ch,'ButtonDownFcn',[]);
    handles.CortLocalizer.Status2=0;
    set(handles.tx_LocMode,'string','Cort Localizer Mode OFF','ForegroundColor',[0,0,0])
end
guidata(hObject,handles)

function SelectElecLine(hObject, eventdata, handles)
handles=guidata(hObject);
handles.CortLocalizer.co=gco;
handles.CortLocalizer.LH1_i=find(ismember(handles.CortLocalizer.LH1,handles.CortLocalizer.co));
if size(handles.CortLocalizer.LH1_i,2)==1
    set(handles.CortLocalizer.ax1ch,'ButtonDownFcn',@IntersectElecLine)
    guidata(hObject,handles)
else
    wh=warndlg(sprintf('Try again\nClick Electrode Line'));
    uiwait(wh);
end

function IntersectElecLine(hObject, eventdata, handles)
handles=guidata(hObject);
co=handles.CortLocalizer.co;
col=get(co,'Color');
LH1_i=handles.CortLocalizer.LH1_i;
pos=get(gca,'CurrentPoint');
try
    if ~isempty(handles.CortLocalizer.ElecLoc2{LH1_i})
        delete(handles.CortLocalizer.LH2(LH1_i))
    end
catch
end
handles.CortLocalizer.ElecLoc2{LH1_i}=pos;
handles.CortLocalizer.LH2(LH1_i)=plot3(pos(:,1),pos(:,2),pos(:,3),'LineWidth',6,'Marker','o','MarkerSize',10,'Color',col);
guidata(hObject,handles)

A=handles.CortLocalizer.ElecLoc{LH1_i};
B=handles.CortLocalizer.ElecLoc2{LH1_i};
A1=A(1,:);A2=A(2,:);
B1=B(1,:);B2=B(2,:);

nA = dot(cross(B2-B1,A1-B1),cross(A2-A1,B2-B1));
nB = dot(cross(A2-A1,A1-B1),cross(A2-A1,B2-B1));
d = dot(cross(A2-A1,B2-B1),cross(A2-A1,B2-B1));
A0 = A1 + (nA/d)*(A2-A1);
B0 = B1 + (nB/d)*(B2-B1);

handles.CortLocalizer.ElecLocCort{LH1_i}=A0;
handles.CortLocalizer.CEH(LH1_i)=plot3(A0(1),A0(2),A0(3),'.','MarkerSize',50,'Color',col);

handles.CortLocalizer.ax1ch=[handles.ax1;get(handles.ax1,'children')];
set(handles.CortLocalizer.ax1ch,'ButtonDownFcn',@SelectElecLine)

guidata(hObject,handles)

% --- Executes on button press in rb_Depths.
function rb_Depths_Callback(hObject, eventdata, handles)
% hObject    handle to rb_Depths (see GCBO)
% eventdata  reserved - to be defined in a future version of MATLAB
% handles    structure with handles and user data (see GUIDATA)

% Hint: get(hObject,'Value') returns toggle state of rb_Depths
vischoice={'off','on'};
vis=get(hObject,'value');
for i = 1:length(handles.El.He)
    if isgraphics(handles.El.He(i))
        set(handles.El.He(i),'Visible',vischoice{vis+1})
    end
end

% --- Executes on button press in rb_CortL.
function rb_CortL_Callback(hObject, eventdata, handles)
% hObject    handle to rb_CortL (see GCBO)
% eventdata  reserved - to be defined in a future version of MATLABmanual
% handles    structure with handles and user data (see GUIDATA)

% Hint: get(hObject,'Value') returns toggle state of rb_CortL
vischoice={'off','on'};
vis=get(hObject,'value');
if ~isempty(handles.CortLocalizer.LH1), set(handles.CortLocalizer.LH1,'Visible',vischoice{vis+1}); end
if ~isempty(handles.CortLocalizer.LH2), set(handles.CortLocalizer.LH2,'Visible',vischoice{vis+1}); end


% --- Executes on button press in rb_CortC.
function rb_CortC_Callback(hObject, eventdata, handles)
% hObject    handle to rb_CortC (see GCBO)
% eventdata  reserved - to be defined in a future version of MATLAB
% handles    structure with handles and user data (see GUIDATA)

% Hint: get(hObject,'Value') returns toggle state of rb_CortC
vischoice={'off','on'};
vis=get(hObject,'value');
if ~isempty(handles.CortLocalizer.CEH), set(handles.CortLocalizer.CEH,'Visible',vischoice{vis+1}); end


% --------------------------------------------------------------------
function mn_Coregistration_Callback(hObject, eventdata, handles)
% hObject    handle to mn_Coregistration (see GCBO)
% eventdata  reserved - to be defined in a future version of MATLAB
% handles    structure with handles and user data (see GUIDATA)


% --------------------------------------------------------------------
function mn_Camera_Callback(hObject, eventdata, handles)
% hObject    handle to mn_Camera (see GCBO)
% eventdata  reserved - to be defined in a future version of MATLAB
% handles    structure with handles and user data (see GUIDATA)


% --------------------------------------------------------------------
function mn_SaveCamera_Callback(hObject, eventdata, handles)
% hObject    handle to mn_SaveCamera (see GCBO)
% eventdata  reserved - to be defined in a future version of MATLAB
% handles    structure with handles and user data (see GUIDATA)
[fname, pname, ~] = uiputfile('*.mat', 'Save Camera Position');
CameraPosition.cp=get(handles.ax1,'CameraPosition');
CameraPosition.ct=get(handles.ax1,'CameraTarget');
CameraPosition.cva=get(handles.ax1,'CameraViewAngle');
CameraPosition.uv=get(handles.ax1,'CameraUpVector');
save(fullfile(pname,fname),'CameraPosition')

% ax1=handles.ax1;
% Hp=handles.Cortex.Hp
% CEH=handles.CortLocalizer.CEH;
% save('TEMP','ax1','Hp','CEH')


% --------------------------------------------------------------------
function handles = mn_LoadCamera_Callback(hObject, eventdata, handles)
% hObject    handle to mn_LoadCamera (see GCBO)
% eventdata  reserved - to be defined in a future version of MATLAB
% handles    structure with handles and user data (see GUIDATA)

%[fname, pname, ~] = uigetfile('*.mat', 'Choose Camera Position File');
fname = 'CamLoc'; pname = 'LoadFiles';
load(fullfile(pname,fname))
handles.Camera=CameraPosition;
set(handles.ax1,'CameraPosition',handles.Camera.cp,...
'CameraTarget',handles.Camera.ct,...
'CameraViewAngle',handles.Camera.cva,...
'CameraUpVector',handles.Camera.uv)
set(handles.tx_XLoc,'string',num2str(CameraPosition.cp(1)));

guidata(hObject,handles)

% --------------------------------------------------------------------
function mn_ClearCort_Callback(hObject, eventdata, handles)
% hObject    handle to mn_ClearCort (see GCBO)
% eventdata  reserved - to be defined in a future version of MATLAB
% handles    structure with handles and user data (see GUIDATA)
    handles.CortElecLoc.line = [];
    handles.CortLocalizer.numelec = 0;
    if isgraphics(handles.Map.Elec_h)
        delete(handles.Map.Elec_h)
    end
guidata(hObject,handles)


% --------------------------------------------------------------------
function mn_Export_Callback(hObject, eventdata, handles)
% hObject    handle to mn_Export (see GCBO)
% eventdata  reserved - to be defined in a future version of MATLAB
% handles    structure with handles and user data (see GUIDATA)

% --------------------------------------------------------------------
function mn_ExpBrain_Callback(hObject, eventdata, handles)
% hObject    handle to mn_ExpBrain (see GCBO)
% eventdata  reserved - to be defined in a future version of MATLAB
% handles    structure with handles and user data (see GUIDATA)
a=1;
Hp=handles.Cortex.Hp;
CEH1=handles.CortLocalizer.CEH;
CEH=gobjects(1);
for i=1:length(CEH1)
    CEH(i)=CEH1(i);
end
[fname, pname] = uiputfile('*.mat', 'Export Brain to:');
save(fullfile(pname,fname),'CEH','Hp')


% --------------------------------------------------------------------
function mn_ExpElCoord_Callback(hObject, eventdata, handles)
% hObject    handle to mn_ExpElCoord (see GCBO)
% eventdata  reserved - to be defined in a future version of MATLAB
% handles    structure with handles and user data (see GUIDATA)
a=1;
CortElecLoc=handles.CortLocalizer.ElecLocCort;

if handles.SurfFlip == 1
    cfcn = @(A) [A(1)*-1, A(2), A(3)];
    CortElecLoc = cellfun(cfcn, CortElecLoc,'uniformoutput',false);
end
[fname, pname] = uiputfile('*.mat', 'Export Electrode Locs to:');
save(fullfile(pname,fname),'CortElecLoc')


% --- Executes on button press in bt_MarkFid1.
function bt_MarkFid1_Callback(hObject, eventdata, handles)
% hObject    handle to bt_MarkFid1 (see GCBO)
% eventdata  reserved - to be defined in a future version of MATLAB
% handles    structure with handles and user data (see GUIDATA)
handles.FidLocalizer.gcach=[gca;get(gca,'children')];
if handles.FidLocalizer.Status1==0
    set(handles.FidLocalizer.gcach,'ButtonDownFcn',@DrawFidLine)
    handles.FidLocalizer.Status1=1;
    set(handles.tx_LocMode,'string','Cort Localizer Mode ON','ForegroundColor',[1,0,0])
elseif handles.FidLocalizer.Status1==1
    set(handles.FidLocalizer.gcach,'ButtonDownFcn',[]);
    handles.FidLocalizer.Status1=0;
    set(handles.tx_LocMode,'string','Cort Localizer Mode OFF','ForegroundColor',[0,0,0])
end

guidata(hObject,handles)

% --- Executes on button press in bt_MarkFid2.
function bt_MarkFid2_Callback(hObject, eventdata, handles)
% hObject    handle to bt_MarkFid2 (see GCBO)
% eventdata  reserved - to be defined in a future version of MATLAB
% handles    structure with handles and user data (see GUIDATA)
handles.FidLocalizer.gcach=[gca;get(gca,'children')];
if handles.FidLocalizer.Status2==0
    set(handles.FidLocalizer.gcach,'ButtonDownFcn',@SelectFidLine)
    handles.FidLocalizer.Status2=1;
    set(handles.tx_LocMode,'string','Cort Localizer Mode ON','ForegroundColor',[1,0,0])
elseif handles.FidLocalizer.Status2==1
    set(handles.FidLocalizer.gcach,'ButtonDownFcn',[]);
    handles.FidLocalizer.Status2=0;
    set(handles.tx_LocMode,'string','Cort Localizer Mode OFF','ForegroundColor',[0,0,0])
end
guidata(hObject,handles)

function DrawFidLine(hObject, eventdata, handles)
handles=guidata(hObject); hold on
pos=get(gca,'CurrentPoint');
handles.FidLocalizer.ElecLoc{end+1}=pos;
handles.FidLocalizer.LH1(end+1)=plot3(pos(:,1),pos(:,2),pos(:,3),'LineWidth',6,'Marker','o');
guidata(hObject,handles)


function SelectFidLine(hObject, eventdata, handles)
handles=guidata(hObject);
handles.FidLocalizer.co=gco;
handles.FidLocalizer.LH1_i=find(ismember(handles.FidLocalizer.LH1,handles.FidLocalizer.co));
if size(handles.FidLocalizer.LH1_i,2)==1
    set(handles.FidLocalizer.gcach,'ButtonDownFcn',@IntersectFidLine)
    guidata(hObject,handles)
else
    wh=warndlg(sprintf('Try again\nClick Electrode Line'));
    uiwait(wh);
end


function IntersectFidLine(hObject, eventdata, handles)
handles=guidata(hObject);
co=handles.FidLocalizer.co;
col=get(co,'Color');
LH1_i=handles.FidLocalizer.LH1_i;
pos=get(gca,'CurrentPoint');
try
    if ~isempty(handles.FidLocalizer.ElecLoc2{LH1_i})
        delete(handles.FidLocalizer.LH2(LH1_i))
    end
catch
end
handles.FidLocalizer.ElecLoc2{LH1_i}=pos;
handles.FidLocalizer.LH2(LH1_i)=plot3(pos(:,1),pos(:,2),pos(:,3),'LineWidth',6,'Marker','o','MarkerSize',10,'Color',col);
guidata(hObject,handles)

A=handles.FidLocalizer.ElecLoc{LH1_i};
B=handles.FidLocalizer.ElecLoc2{LH1_i};
A1=A(1,:);A2=A(2,:);
B1=B(1,:);B2=B(2,:);

nA = dot(cross(B2-B1,A1-B1),cross(A2-A1,B2-B1));
nB = dot(cross(A2-A1,A1-B1),cross(A2-A1,B2-B1));
d = dot(cross(A2-A1,B2-B1),cross(A2-A1,B2-B1));
A0 = A1 + (nA/d)*(A2-A1);
B0 = B1 + (nB/d)*(B2-B1);

handles.FidLocalizer.SkullFid{LH1_i}=A0';
handles.FidLocalizer.SEH(LH1_i)=plot3(A0(1),A0(2),A0(3),'.','MarkerSize',50,'Color',col);

handles.FidLocalizer.ax1ch=[handles.ax1;get(handles.ax1,'children')];
set(handles.FidLocalizer.ax1ch,'ButtonDownFcn',@SelectElecLine)

set(co,'visible','off')
set(handles.FidLocalizer.LH2(LH1_i),'visible','off')

guidata(hObject,handles)

% --------------------------------------------------------------------
function mn_LoadCortRecon_Callback(hObject, eventdata, handles)
% hObject    handle to mn_LoadCortRecon (see GCBO)
% eventdata  reserved - to be defined in a future version of MATLAB
% handles    structure with handles and user data (see GUIDATA)
[CR_fname,CR_pname,~] = uigetfile('*.mat');
load(fullfile(CR_pname,CR_fname))
%handles.Cortex.cortex=cortex;  NEEDED FOR MANUAL COREGISTRATION, REMOVED
%FOR NOW
axes(handles.ax1)
delete(handles.Cortex.Hp)
handles.Cortex.Hp = patch('vertices',cortex.vert,'faces',cortex.tri(:,[1 3 2]),'facecolor',[.65 .65 .65],'edgecolor','none');
camlight('headlight','infinite');
axis equal
set(gca,'DataAspectRatioMode','manual','PlotBoxAspectRatioMode','manual');
set(gca,'camerapositionmode','manual','cameratargetmode','manual','cameraupvectormode','manual','cameraviewanglemode','manual')
set(gca,'projection','perspective')

%handles.Cortex.OSkull=patch('vertices',skull.vert,'faces',skull.tri(:,[1 3 2]),'facecolor',[.65 .65 .65],'edgecolor','none','FaceAlpha',0.2);
%handles.Cortex.ISkull=patch('vertices',skull_inner.vert,'faces',skull_inner.tri(:,[1 3 2]),'facecolor',[.65 .65 .65],'edgecolor','none','FaceAlpha',0.2);

guidata(hObject,handles)


% --------------------------------------------------------------------
function mn_LoadCortHull_Callback(hObject, eventdata, handles)
% hObject    handle to mn_LoadCortHull (see GCBO)
% eventdata  reserved - to be defined in a future version of MATLAB
% handles    structure with handles and user data (see GUIDATA)
[fname,pname,~] = uigetfile('*.mat');
load(fullfile(pname,fname))
handles.Cortex.hull = mask_indices;
handles.Cortex.Hh = plot3(handles.Cortex.hull(:,1),handles.Cortex.hull(:,2),...
    handles.Cortex.hull(:,3),'.','color','m');

pause(0.5)

set(handles.Cortex.Hh,'visible','off')

guidata(hObject,handles)


% --------------------------------------------------------------------
function mn_LoadSkull_Callback(hObject, eventdata, handles)
% hObject    handle to mn_LoadSkull (see GCBO)
% eventdata  reserved - to be defined in a future version of MATLAB
% handles    structure with handles and user data (see GUIDATA)

[fname,pname,~] = uigetfile('*.mat');
load(fullfile(pname,fname))

axes(handles.ax1);

if exist('skull')
    if isfield(skull,'faces'), skull.tri=skull.faces; end
elseif exist('skin')
    skull=skin; clear skin
    if isfield(skull,'faces'), skull.tri=skull.faces; end
end
if isfield(handles,'Skull')
    if isfield(handles.Skull,'Hp'), delete(handles.Skull.Hp), end
end

s=size(skull.vert);
if s(1)<s(2), skull.vert=skull.vert'; end
s=size(skull.tri);
if s(1)<s(2), skull.tri=skull.tri'; end

a=[-1,0,0;0,-1,0;0,0,1];
skull.vert = [skull.vert*a];

handles.Skull.Hp = patch('vertices',skull.vert,'faces',skull.tri(:,[1 3 2]),'facecolor',[.65 .65 .65],'edgecolor','none');
set(handles.Skull.Hp,'parent',handles.ax1)

axis equal
camlight('headlight','infinite')
set(gca,'DataAspectRatioMode','manual','PlotBoxAspectRatioMode','manual');
set(gca,'camerapositionmode','manual','cameratargetmode','manual','cameraupvectormode','manual','cameraviewanglemode','manual')

guidata(hObject,handles)


function ed_Cmd_Callback(hObject, eventdata, handles)
% hObject    handle to ed_Cmd (see GCBO)
% eventdata  reserved - to be defined in a future version of MATLAB
% handles    structure with handles and user data (see GUIDATA)

% Hints: get(hObject,'String') returns contents of ed_Cmd as text
%        str2double(get(hObject,'String')) returns contents of ed_Cmd as a double


% --- Executes during object creation, after setting all properties.
function ed_Cmd_CreateFcn(hObject, eventdata, handles)
% hObject    handle to ed_Cmd (see GCBO)
% eventdata  reserved - to be defined in a future version of MATLAB
% handles    empty - handles not created until after all CreateFcns called

% Hint: edit controls usually have a white background on Windows.
%       See ISPC and COMPUTER.
if ispc && isequal(get(hObject,'BackgroundColor'), get(0,'defaultUicontrolBackgroundColor'))
    set(hObject,'BackgroundColor','white');
end


% --------------------------------------------------------------------
function mn_ExpSkullFid_Callback(hObject, eventdata, handles)
% hObject    handle to mn_ExpSkullFid (see GCBO)
% eventdata  reserved - to be defined in a future version of MATLAB
% handles    structure with handles and user data (see GUIDATA)
SkullFiducials=handles.FidLocalizer.SkullFid;
[fname, pname, ~] = uiputfile('*.mat', 'Save Skull Fiducials','Skull_Fiducials.mat');
save(fullfile(pname,fname),'SkullFiducials');


% --------------------------------------------------------------------
function mn_Load_Callback(hObject, eventdata, handles)
% hObject    handle to mn_Load (see GCBO)
% eventdata  reserved - to be defined in a future version of MATLAB
% handles    structure with handles and user data (see GUIDATA)


% --------------------------------------------------------------------
function mn_Load_MRIFid_Callback(hObject, eventdata, handles)
% hObject    handle to mn_Load_MRIFid (see GCBO)
% eventdata  reserved - to be defined in a future version of MATLAB
% handles    structure with handles and user data (see GUIDATA)
[fname,pname,~] = uigetfile('*.mat');
load(fullfile(pname,fname))
%handles.FidLocalizer.MRIFid=MRIFiducials;
[~,I]=sort(fiducial_locations(:,1));%Sorts in ascending order
fiducial_locations=fiducial_locations(I,:);
for i=1:3
    handles.FidLocalizer.MRIFid{i}= fiducial_locations(i,:)';
    %handles.FidLocalizer.MRIFid{i}= fiducial_locations(i,:)';

end
axes(handles.ax1); hold on
for i=1:length(handles.FidLocalizer.MRIFid)
    A0=handles.FidLocalizer.MRIFid{i};
    handles.FidLocalizer.MEH(i)=plot3(A0(1),A0(2),A0(3),'.','MarkerSize',50,'Color','b');
end

guidata(hObject,handles)


% --------------------------------------------------------------------
function mn_Load_SkullFid_Callback(hObject, eventdata, handles)
% hObject    handle to mn_Load_SkullFid (see GCBO)
% eventdata  reserved - to be defined in a future version of MATLAB
% handles    structure with handles and user data (see GUIDATA)
[fname,pname,~] = uigetfile('*.mat');
load(fullfile(pname,fname))

if exist('SkullFiducials','var')
    handles.FidLocalizer.SkullFid=SkullFiducials;
    axes(handles.ax3); hold on
    for i=1:length(handles.FidLocalizer.SkullFid)
        A0=handles.FidLocalizer.SkullFid{i};
        handles.FidLocalizer.SEH(i)=plot3(A0(1),A0(2),A0(3),'.','MarkerSize',50,'Color','r');
    end
end
if exist('fiducial_locations','var')
        if isfield(handles.FidLocalizer,'SEH2');
            delete(handles.FidLocalizer.SEH2)
        end
        axes(handles.ax1);
        nf = size(fiducial_locations,2);
        colormap jet
        cmap = colormap;
        c=cmap(1:floor(length(cmap)/nf):end,:);
        handles.FidLocalizer.SEH2 = scatter3(fiducial_locations(:,1),fiducial_locations(:,2),fiducial_locations(:,3),50,c,'+','linewidth',3);
end


guidata(hObject,handles)


% --- Executes on button press in bt_CoReg_MR_CT.
function bt_CoReg_MR_CT_Callback(hObject, eventdata, handles)
% hObject    handle to bt_CoReg_MR_CT (see GCBO)
% eventdata  reserved - to be defined in a future version of MATLAB
% handles    structure with handles and user data (see GUIDATA)
a=1;
set(handles.Skull.Hp,'parent',handles.ax1)
set(handles.FidLocalizer.SEH,'parent',handles.ax1);

if ~isempty(handles.FidLocalizer.SEH) && ~isempty(handles.FidLocalizer.MEH)
    SF=handles.FidLocalizer.SkullFid;
    MF=handles.FidLocalizer.MRIFid;
    SF0=[SF{1},SF{2},SF{3}];
    MF0=[MF{1},MF{2},MF{3}];
    
    
    % %Step 1 - Scale using averaged distances
    % tmp=[1,2;2,3;1,3];
    % for i=1:3
    %     a=tmp(i,1); b=tmp(i,2);
    %     dS(i)= sqrt( (SF0(1,a)-SF0(1,b))^2 + (SF0(2,a)-SF0(2,b))^2 + (SF0(3,a)-SF0(3,b))^2 );
    %     dM(i)= sqrt( (MF0(1,a)-MF0(1,b))^2 + (MF0(2,a)-MF0(2,b))^2 + (MF0(3,a)-MF0(3,b))^2 );
    % end
    % t1=mean(dM./dS);
    % M=makehgtform('scale',t1);
    % MM{1}=M;
    % MF0=bsxfun(@plus,M(1:3,1:3)*MF0,M(1:3,4));
    %Short Circuit
    MM{1}=[1,0,0,0;0,1,0,0;0,0,1,0;0,0,0,1];
    
    
    %Step 2 - Translate Both to Move Point 1 to Origin
    %First MF
    t2=-MF0(:,1);
    M = makehgtform('translate',t2);
    MM{2}=M;
    MF1=bsxfun(@plus,M(1:3,1:3)*MF0,M(1:3,4));
    
    %Next SF
    t2=-SF0(:,1);
    M = makehgtform('translate',t2);
    SM{1}=M;
    SF1=bsxfun(@plus,M(1:3,1:3)*SF0,M(1:3,4));
    
    
    %Step 3 - Rotate (2) onto z axis
    
    ssc = @(v) [0 -v(3) v(2); v(3) 0 -v(1); -v(2) v(1) 0];
    RU = @(A,B) eye(3) + ssc(cross(A,B)) + ssc(cross(A,B))^2*(1-dot(A,B))/(norm(cross(A,B))^2);
    %http://math.stackexchange.com/questions/180418/calculate-rotation-matrix-to-align-vector-a-to-vector-b-in-3d/476311#476311
    
    %First MF2
    u=MF1(:,2)/norm(MF1(:,2)); v=[0,0,1]';
    rm=RU(u,v);
    MF2=rm*MF1;
    MM{3}=[[rm;0,0,0],[0;0;0;1]];
    
    %Next SF2
    u=SF1(:,2)/norm(SF1(:,2)); v=[0,0,1]';
    rm=RU(u,v);
    SF2=rm*SF1;
    SM{2}=[[rm;0,0,0],[0;0;0;1]];
    
    
    %Step 4 - Project 3 onto (x,y) and rotate both 3's onto positive x axis
    %First MF3
    x=MF2(1,3); y=MF2(2,3);
    th=abs(atan(y/x));
    if x>0 && y>0, th=-th; end
    if x>0 && y<0, th=th; end
    if x<0 && y<0, th=-th-pi; end
    if x<0 && y>0, th=th+pi; end
    M = makehgtform('zrotate',th);
    MM{4}=M;
    MF3=M(1:3,1:3)*MF2;
    
    %Next SF3
    x=SF2(1,3); y=SF2(2,3);
    th=abs(atan(y/x));
    if x>0 && y>0, th=-th; end
    if x>0 && y<0, th=th; end
    if x<0 && y<0, th=-th-pi; end
    if x<0 && y>0, th=th+pi; end
    M = makehgtform('zrotate',th);
    SM{3}=M;
    SF3=M(1:3,1:3)*SF2;
    
    
    % Step 5 - Apply transforms to surfaces
    Svert=[get(handles.Skull.Hp,'vertices')]';
    Cvert=[get(handles.Cortex.Hp,'vertices')]';
    
    % for i=1:length(MM)
    %     Cvert=bsxfun(@plus,MM{i}(1:3,1:3)*Cvert,MM{i}(1:3,4));
    % end
    for i=1:length(SM)
        Svert=bsxfun(@plus,SM{i}(1:3,1:3)*Svert,SM{i}(1:3,4));
    end
    SFend=SF3;
    for i=length(MM):-1:1
        M=MM{i}^-1;
        Svert=bsxfun(@plus,M(1:3,1:3)*Svert,M(1:3,4));
        SFend=bsxfun(@plus,M(1:3,1:3)*SFend,M(1:3,4));
    end
    set(handles.Skull.Hp,'Vertices',Svert')
    set(handles.Cortex.Hp,'Vertices',Cvert')
    handles.Cortex.cortex.vert=Cvert';
    
    axes(handles.ax1)
    
    % elecmatrix=handles.El.elecmatrix';
    % for i=1:length(MM)
    %     elecmatrix=bsxfun(@plus,MM{i}(1:3,1:3)*elecmatrix,MM{i}(1:3,4));
    % end
    % elecmatrix=elecmatrix';
    % handles.El.elecmatrix=elecmatrix;
    % delete(handles.El.He);
    % handles.El.He=plot3(elecmatrix(:,1),elecmatrix(:,2),elecmatrix(:,3),'.','MarkerSize',35);
    
    delete(handles.FidLocalizer.SEH)
    delete(handles.FidLocalizer.MEH)
    
    MFend=MF0; SFend=SFend;
    
    handles.FidLocalizer.MEH=plot3(MFend(1,:),MFend(2,:),MFend(3,:),'.','MarkerSize',30,'color','b');
    handles.FidLocalizer.SEH=plot3(SFend(1,:),SFend(2,:),SFend(3,:),'.','MarkerSize',30,'color','r');
    
end
set(handles.Cortex.Hp,'FaceColor',[1,.65,.65]);

guidata(hObject,handles)


% --- Executes on button press in bt_TrimCT.
function bt_TrimCT_Callback(hObject, eventdata, handles)
% hObject    handle to bt_TrimCT (see GCBO)
% eventdata  reserved - to be defined in a future version of MATLAB
% handles    structure with handles and user data (see GUIDATA)
axes(handles.ax1), axis off
axes(handles.ax3), axis on, set(gca,'color','none')
xlabel('x'), zlabel('z'), ylabel('y')
set(handles.tx_TrimMode,'ForegroundColor','r','string','Click Left Ear')
handles.Trim.step=1;
handles.Trim.h = [handles.ax3; get(handles.ax3,'children')];
set(handles.Trim.h,'ButtonDownFcn',@TrimCT_ButtonPress)
view([0,90])
set(handles.Camera.cth,'visible','off')
handles.Skull.vert=get(handles.Skull.Hp,'Vertices');
handles.Skull.tri=get(handles.Skull.Hp,'Faces');
guidata(hObject,handles)
a=1;

function TrimCT_ButtonPress (hObject,eventdata,handles)
handles=guidata(hObject);
cp=get(handles.ax3,'CurrentPoint');

if handles.Trim.step==1
    voi=cp(1,1);
    handles.Trim.ind{handles.Trim.step}=(handles.Skull.vert(:,1)<voi);
    set(handles.tx_TrimMode,'string','Click Right Ear','ForegroundColor','r')
elseif handles.Trim.step==2
    voi=cp(1,1);
    handles.Trim.ind{handles.Trim.step}=(handles.Skull.vert(:,1)>voi);
    set(handles.tx_TrimMode,'string','Click Tip of Nose','ForegroundColor','r')

elseif handles.Trim.step==3
    voi=cp(1,2);%y for nasion
    handles.Trim.ind{handles.Trim.step}=(handles.Skull.vert(:,2)>voi);
    set(handles.tx_TrimMode,'string','CT Trim Finished','ForegroundColor','k')
    
    ind2=cell(3,1);
    for i=1:length(handles.Trim.ind)
        ind1=handles.Trim.ind{i};
        x=1:length(ind1);
        face=x(ind1);
        dum=reshape(handles.Skull.tri,[],1);
        ind1=ismember(dum,face);
        ind1=reshape(ind1,[],3);
        ind1=sum(ind1,2);
        
        ind2{i}=ind1>2;
    end
    
    ind=logical(ind2{1}.*ind2{2}.*ind2{3});
    delete(handles.Skull.Hp)
    handles.Skull.Hp = patch('Vertices',handles.Skull.vert,'Faces',handles.Skull.tri(ind,[1,3,2]),'facecolor',[.65 .65 .65],'edgecolor','none');
    set(handles.Skull.Hp,'parent',handles.ax3)
    
    axis equal
    handles.Camera.cth=cameratoolbar;

    camlight('headlight','infinite')
    set(gca,'DataAspectRatioMode','manual','PlotBoxAspectRatioMode','manual');
    set(gca,'camerapositionmode','manual','cameratargetmode','manual','cameraupvectormode','manual','cameraviewanglemode','manual')

    
    a=1;
end

handles.Trim.step=handles.Trim.step+1;

guidata(handles.figure1,handles)


% --- Executes on button press in pb_NudgeCortex.
function pb_NudgeCortex_Callback(hObject, eventdata, handles)
% hObject    handle to pb_NudgeCortex (see GCBO)
% eventdata  reserved - to be defined in a future version of MATLAB
% handles    structure with handles and user data (see GUIDATA)
if handles.Nudge.mode==1
    set(handles.tx_NudgeCortex,'string','Nudge Mode Off','ForegroundColor',[0,0,0])
    handles.Nudge.mode=0;
    ch=get(handles.ax1,'children');
    set([handles.ax1; ch],'ButtonDownFcn',[] )
    
    
else
    
    handles.Nudge.mode=1;
    set(handles.tx_NudgeCortex,'string','Nudge Mode On','ForegroundColor',[1,0,0]);
    ch=get(handles.ax1,'children');
    set([handles.ax1; ch],'ButtonDownFcn',@NudgeCortex )
    axes(handles.ax1);
end

guidata(hObject,handles)


function NudgeCortex(hObject, eventdata, handles)
handles=guidata(hObject);
set(handles.tx_NudgeCortex,'string','Now Click Destination','ForegroundColor',[1,0,0]);
cp1=get(handles.ax1,'CurrentPoint');
handles.Nudge.cp1=cp1(1,:);
handles.Nudge.p1h=plot3(cp1(1,1),cp1(1,2),cp1(1,3),'.','MarkerSize',20,'Color',[0,1,1]);
ch=get(handles.ax1,'children');
set([handles.ax1; ch],'ButtonDownFcn',@NudgeCortex2 )


a=1;
guidata(hObject,handles);


function NudgeCortex2(hObject, eventdata, handles)
handles=guidata(hObject);
cp2=get(handles.ax1,'CurrentPoint');
cp2=cp2(1,:);
cp1=handles.Nudge.cp1;
cpd=cp2-cp1;

if ~isfield(handles.Nudge,'vert')
    handles.Nudge.vert=get(handles.Cortex.Hp,'vertices');
end

vert=get(handles.Skull.Hp,'vertices');
vert=bsxfun(@minus,vert,cpd);
set(handles.Skull.Hp,'vertices',vert)

delete(handles.Nudge.p1h);
set(handles.tx_NudgeCortex,'string','Nudge Mode Off','ForegroundColor',[0,0,0])
handles.Nudge.mode=0;
ch=get(handles.ax1,'children');
set([handles.ax1; ch],'ButtonDownFcn',[] )

guidata(hObject,handles)


% --- Executes on selection change in lb_NudgeDir.
function lb_NudgeDir_Callback(hObject, eventdata, handles)
% hObject    handle to lb_NudgeDir (see GCBO)
% eventdata  reserved - to be defined in a future version of MATLAB
% handles    structure with handles and user data (see GUIDATA)

% Hints: contents = cellstr(get(hObject,'String')) returns lb_NudgeDir contents as cell array
%        contents{get(hObject,'Value')} returns selected item from lb_NudgeDir


% --- Executes during object creation, after setting all properties.
function lb_NudgeDir_CreateFcn(hObject, eventdata, handles)
% hObject    handle to lb_NudgeDir (see GCBO)
% eventdata  reserved - to be defined in a future version of MATLAB
% handles    empty - handles not created until after all CreateFcns called

% Hint: listbox controls usually have a white background on Windows.
%       See ISPC and COMPUTER.
if ispc && isequal(get(hObject,'BackgroundColor'), get(0,'defaultUicontrolBackgroundColor'))
    set(hObject,'BackgroundColor','white');
end


% --- Executes on slider movement.
function sl_NudgeScale_Callback(hObject, eventdata, handles)
% hObject    handle to sl_NudgeScale (see GCBO)
% eventdata  reserved - to be defined in a future version of MATLAB
% handles    structure with handles and user data (see GUIDATA)

% Hints: get(hObject,'Value') returns position of slider
%        get(hObject,'Min') and get(hObject,'Max') to determine range of slider
set(handles.tx_NudgeScale,'String',num2str(get(hObject,'value')))
guidata(hObject,handles)


% --- Executes during object creation, after setting all properties.
function sl_NudgeScale_CreateFcn(hObject, eventdata, handles)
% hObject    handle to sl_NudgeScale (see GCBO)
% eventdata  reserved - to be defined in a future version of MATLAB
% handles    empty - handles not created until after all CreateFcns called

% Hint: slider controls usually have a light gray background.
if isequal(get(hObject,'BackgroundColor'), get(0,'defaultUicontrolBackgroundColor'))
    set(hObject,'BackgroundColor',[.9 .9 .9]);
end


% --- Executes on button press in pb_NudgeL.
function pb_NudgeL_Callback(hObject, eventdata, handles)
% hObject    handle to pb_NudgeL (see GCBO)
% eventdata  reserved - to be defined in a future version of MATLAB
% handles    structure with handles and user data (see GUIDATA)
dir=get(handles.lb_NudgeDir,'value');
sc=get(handles.sl_NudgeScale,'value')*handles.Nudge.ScaleMax;
vert=get(handles.Skull.Hp,'vertices');
vert(:,dir)=vert(:,dir)-sc;
set(handles.Skull.Hp,'vertices',vert);
if dir==1, a='xdata',
elseif dir==2, a='ydata',
elseif dir==3, a='zdata', end
set(handles.FidLocalizer.SEH2,a, get(handles.FidLocalizer.SEH2,a)-sc  )

guidata(hObject,handles);


% --- Executes on button press in pb_NudgeR.
function pb_NudgeR_Callback(hObject, eventdata, handles)
% hObject    handle to pb_NudgeR (see GCBO)
% eventdata  reserved - to be defined in a future version of MATLAB
% handles    structure with handles and user data (see GUIDATA)
dir=get(handles.lb_NudgeDir,'value');
sc=get(handles.sl_NudgeScale,'value')*handles.Nudge.ScaleMax;
vert=get(handles.Skull.Hp,'vertices');
vert(:,dir)=vert(:,dir)+sc;
set(handles.Skull.Hp,'vertices',vert);
if dir==1, a='xdata',
elseif dir==2, a='ydata',
elseif dir==3, a='zdata', end
set(handles.FidLocalizer.SEH2,a, get(handles.FidLocalizer.SEH2,a)+sc  )

guidata(hObject,handles);

% --------------------------------------------------------------------
function mn_Image_Callback(hObject, eventdata, handles)
% hObject    handle to mn_Image (see GCBO)
% eventdata  reserved - to be defined in a future version of MATLAB
% handles    structure with handles and user data (see GUIDATA)


% --------------------------------------------------------------------
function handles = mn_FlipFlH_Callback(hObject, eventdata, handles)
% hObject    handle to mn_FlipFlH (see GCBO)
% eventdata  reserved - to be defined in a future version of MATLAB
% handles    structure with handles and user data (see GUIDATA)
if isfield(handles.Fl,'HI')
   handles.Fl.I = flip(handles.Fl.I,2) ;
   set(handles.Fl.HI, 'cdata', handles.Fl.I);
end


% --------------------------------------------------------------------
function mn_FlipSurfX_Callback(hObject, eventdata, handles)
% hObject    handle to mn_FlipSurfX (see GCBO)
% eventdata  reserved - to be defined in a future version of MATLAB
% handles    structure with handles and user data (see GUIDATA)

%axes(handles.ax2)
I = eye(3);
I(1)=-1;
if handles.SurfFlip == 0, handles.SurfFlip=1; else handles.SurfFlip = 0; end

set(handles.Cortex.Hp,'Vertices', get(handles.Cortex.Hp,'vertices') * I)
set(handles.Skull.Hp,'Vertices', get(handles.Skull.Hp,'Vertices') * I)
set(handles.Cortex.Hh,'xdata', get(handles.Cortex.Hh,'xdata') * -1)
for i = 1:length(handles.El.He)
   set(handles.El.He(i),'XData', get(handles.El.He(i),'Xdata') * -1)
end
set(handles.FidLocalizer.SEH2,'XData', get(handles.FidLocalizer.SEH2,'XData') * -1)

guidata(hObject,handles)


% --------------------------------------------------------------------
function mn_SetXCamPos_Callback(hObject, eventdata, handles)
% hObject    handle to mn_SetXCamPos (see GCBO)
% eventdata  reserved - to be defined in a future version of MATLAB
% handles    structure with handles and user data (see GUIDATA)
a = get(handles.ax1,'cameraposition');
set(handles.ax1,'cameraposition',[750,a(2),a(3)]);


% --- Executes on slider movement.
function sl_XCamLoc_Callback(hObject, eventdata, handles)
% hObject    handle to sl_XCamLoc (see GCBO)
% eventdata  reserved - to be defined in a future version of MATLAB
% handles    structure with handles and user data (see GUIDATA)

% Hints: get(hObject,'Value') returns position of slider
%        get(hObject,'Min') and get(hObject,'Max') to determine range of slider
a = get(handles.ax1,'cameraposition');
set(handles.ax1,'cameraposition', [-get(hObject,'value'),a(2),a(3)]);
set(handles.tx_XLoc,'string',num2str(get(hObject,'value')));


% --- Executes during object creation, after setting all properties.
function sl_XCamLoc_CreateFcn(hObject, eventdata, handles)
% hObject    handle to sl_XCamLoc (see GCBO)
% eventdata  reserved - to be defined in a future version of MATLAB
% handles    empty - handles not created until after all CreateFcns called

% Hint: slider controls usually have a light gray background.
if isequal(get(hObject,'BackgroundColor'), get(0,'defaultUicontrolBackgroundColor'))
    set(hObject,'BackgroundColor',[.9 .9 .9]);
end


% --------------------------------------------------------------------
function handles = mn_LoadAll_Callback(hObject, eventdata, handles)
% hObject    handle to mn_LoadAll (see GCBO)
% eventdata  reserved - to be defined in a future version of MATLAB
% handles    structure with handles and user data (see GUIDATA)
axes(handles.ax1), cla, hold on
load(fullfile('LoadFiles','cortex_indiv'))
load(fullfile('LoadFiles','hull'))
load(fullfile('LoadFiles','skull.mat'))
load(fullfile('LoadFiles','depthelectrodes'))
load(fullfile('LoadFiles','PinTips'))

handles.Cortex.hull = mask_indices;
a=[-1,0,0;0,-1,0;0,0,1];
skull.vert=skull.vert'; skull.tri=skull.tri';
skull.vert = [skull.vert*a];

handles.Cortex.Hp = patch('vertices',cortex.vert,'faces',cortex.tri(:,[1 3 2]),'facecolor','interp','facevertexcdata',repmat([.65 .65 .65],length(cortex.vert),1),'edgecolor','none');
handles.Skull.Hp = patch('vertices',skull.vert,'faces',skull.tri(:,[1 3 2]),'facecolor',[.65 .65 .65],'edgecolor','none');
handles.Cortex.Hh = plot3(handles.Cortex.hull(:,1),handles.Cortex.hull(:,2),handles.Cortex.hull(:,3),'.','color','m');

elecmatrix1 = elecmatrix(elecmatrix(:,1)<0,:);
elecmatrix2 = elecmatrix(elecmatrix(:,1)>0,:);
if ~isempty(elecmatrix1)
    [~,si] = sort(elecmatrix1(:,3));
    elecmatrix1 = elecmatrix1(si,:);
    for i=1:3
        elecmatrix1(:,i) = smooth(elecmatrix1(:,i),3) ;
    end
    handles.El.He(1) = plot3(elecmatrix1(:,1),elecmatrix1(:,2),elecmatrix1(:,3),'linewidth',3,'color','r');
end
if ~isempty(elecmatrix2)
     [~,si] = sort(elecmatrix2(:,3));
    elecmatrix2 = elecmatrix2(si,:);
    for i=1:3
        elecmatrix2(:,i) = smooth(elecmatrix2(:,i),3) ;
    end
    handles.El.He(2) = plot3(elecmatrix2(:,1),elecmatrix2(:,2),elecmatrix2(:,3),'linewidth',3,'color','b');
end

if isfield(handles.FidLocalizer,'SEH2');
    delete(handles.FidLocalizer.SEH2)
end
axes(handles.ax1);
nf = size(fiducial_locations,2);
colormap jet
cmap = colormap;
c=cmap(1:floor(length(cmap)/nf):end,:);
[~,si] = sort(fiducial_locations(:,1));
fiducial_locations=fiducial_locations(si,:);
handles.FidLocalizer.SEH2 = scatter3(fiducial_locations(:,1),fiducial_locations(:,2),fiducial_locations(:,3),50,c,'+','linewidth',3);
set(handles.FidLocalizer.SEH2,'cdata',[1,0,0;1,0,0;0,0,1;0,0,1])

camlight('headlight','infinite');
axis equal
set(gca,'DataAspectRatioMode','manual','PlotBoxAspectRatioMode','manual');
set(gca,'camerapositionmode','manual','cameratargetmode','manual','cameraupvectormode','manual','cameraviewanglemode','manual')
set(gca,'projection','perspective')

guidata(hObject,handles)

%Extra
handles = mn_LoadFluoro_Callback(hObject, eventdata, handles);
handles = mn_LoadCamera_Callback(hObject, eventdata, handles);
handles.Camera.cp0 = handles.Camera.cp; handles.Camera.ct0 = handles.Camera.ct; handles.Camera.cva0 = handles.Camera.cva; handles.Camera.uv0 = handles.Camera.uv;
axes(handles.ax2);
handles = mn_FlipFlH_Callback(hObject, eventdata, handles);
axes(handles.ax1); 
set(handles.bt_CortStack,'value',1)
set(handles.Cortex.Hh,'visible','off')


guidata(hObject,handles)


%-----Executes During Key Release on Command Edit Line
function CmdKeyRelease(hObject,eventdata,handles) 
if strcmp(eventdata.Key,'return')
    cmd=get(hObject,'string'); %cmd=cmd{1};
    if ~strcmp(cmd,'Enter Command')
        handles=guidata(hObject);
        eval(cmd);
        set(hObject,'string','Enter Command')
        guidata(hObject,handles)
    end
end


% --- Executes on button press in rb_Map_Elec_Locs.
function rb_Map_Elec_Locs_Callback(hObject, eventdata, handles)
% hObject    handle to rb_Map_Elec_Locs (see GCBO)
% eventdata  reserved - to be defined in a future version of MATLAB
% handles    structure with handles and user data (see GUIDATA)

% Hint: get(hObject,'Value') returns toggle state of rb_Map_Elec_Locs
if get(hObject,'value') ==0
   if isgraphics(handles.Map.Elec_h)
        set(handles.Map.Elec_h,'visible','off')
    end 
end
if get(hObject,'value')==1 && isgraphics(handles.Map.Elec_h)
   set(handles.Map.Elec_h,'visible','on') 
end
guidata(hObject,handles)

% --- Executes on button press in rb_Map_HFA.
function rb_Map_HFA_Callback(hObject, eventdata, handles)
% hObject    handle to rb_Map_HFA (see GCBO)
% eventdata  reserved - to be defined in a future version of MATLAB
% handles    structure with handles and user data (see GUIDATA)

% Hint: get(hObject,'Value') returns toggle state of rb_Map_HFA
if get(hObject,'value') == 0
    vc = repmat([.65 .65 .65],length(handles.Cortex.Hp.Vertices),1);        
    set(handles.Cortex.Hp,'FaceVertexCdata',vc)
end

% --- Executes on button press in bt_Refresh_Mapping.
function bt_Refresh_Mapping_Callback(hObject, eventdata, handles)
% hObject    handle to bt_Refresh_Mapping (see GCBO)
% eventdata  reserved - to be defined in a future version of MATLAB
% handles    structure with handles and user data (see GUIDATA)
rad1 = 2;
rad2 = 10;
numelec = size(handles.CortElecLoc.line,2);
dat = handles.dat;

clear e
clc

tic
for i = 1:numelec
    fprintf(['\n',sprintf('%d - %.2f',i,toc)])
    [e{i},~] = IntersectElecLine2(hObject, eventdata, handles, i);
    
end
e0 = e';

binfo = handles.CortLocalizer.binfo;
cfcn = @(A) strsplit(A,'_');
        labels1 = binfo(1).labels_orig;
        di1 = find(strcmp(strtok(labels1,'_'),'STN'));
        labels1(di1)=[];
        labels2 = binfo(1).labels;
        di2 = find(strcmp(strtok(labels2,'_'),'STN')); di3 = setdiff(1:length(labels2),di2);
        labels2(di2)=[];
        labels3 = cellfun(cfcn,labels2,'uniformoutput',false);
        cfcn = @(A) {[A{1},'_',A{2}(1),'_',A{2}(3:end)], [A{1},'_',A{3}(1),'_',A{3}(3:end)]};
        labels4 = cellfun(cfcn,labels3,'uniformoutput',false);
        
        cfcn = @(A) mean([e0{find(strcmp(labels1,A{1}))}; e0{find(strcmp(labels1,A{2}))}],1);
        e = cellfun(cfcn, labels4,'uniformoutput',false);


%Plot Electrodes
if get(handles.rb_Map_Elec_Locs,'value') == 1
    e1 = cell2mat(e0);
    if isgraphics(handles.Map.Elec_h)
        delete(handles.Map.Elec_h)
    end
    handles.Map.Elec_h = plot3(e1(:,1),e1(:,2),e1(:,3),'.','MarkerSize',15);
end

%Map HFA
if get(handles.rb_Map_HFA,'value')==1
verts = handles.Cortex.Hp.Vertices;

fndvert = {@(A,B) min(pdist2(A,B));...
    @(A,B) B(A,:);...
    @(A,B,C) find(uint16(round(pdist2(A,B)))'<C);...
    @(A,B) pdist2(A,B)';...
    @(A,B) A(A<B); ...
    @(A,B) find(A<B);...
    @(A,B) exp( (0.3) * (B-A) )
    };


a      = cellfun(fndvert{3}, e, repmat({verts}, size(e,1),1), repmat({rad1},size(e,1),1), 'uniformoutput', false );%Inner radius = directly under electrode
b      = cellfun(fndvert{4}, e, repmat({verts}, size(e,1),1), 'uniformoutput', false );%Outer radius = surrounding electrode
bd      = cellfun(fndvert{5}, b, repmat({rad2},size(e,1),1), 'uniformoutput', false);
bi      = cellfun(fndvert{6}, b, repmat({rad2},size(e,1),1), 'uniformoutput', false);
w       = cellfun(fndvert{7}, bd, repmat({rad1},size(e,1),1), 'uniformoutput', false);%MAY WANT TO FIX THIS WEIGHT SO

W = zeros(length(verts),length(bi));
for i = 1:length(w)
   W(bi{i},i) = w{i};
end

%In case not enough electrodes localized
if size(W,2)<size(dat,2)
    sz1 = size(W,2);
    sz2 = size(dat,2);
    W = [W, zeros(size(W,1), sz2-sz1)];
end

W1 = sum( bsxfun( @rdivide,  bsxfun(@times,W,dat),  sum(W,2) ), 2);


col=colormap('jet');
clm=[-8,8];
clm=linspace(clm(1),clm(2),size(col,1));

 mncol = {@(A,B) min(abs(B-A));...
                    @(A,B) B(A,:);               };

                tic
vc = repmat([.65 .65 .65],length(handles.Cortex.Hp.Vertices),1);        
                
W2 = W1(~isnan(W1));
[~,coli] = cellfun(mncol{1},num2cell(W2), repmat({clm},size(W2,1),1),'uniformoutput',false);
vc(~isnan(W1),:)  = mncol{2}(cell2mat(coli),col);
set(handles.Cortex.Hp,'FaceVertexCdata',vc)

end

guidata(hObject,handles)
