# Supplementary material for: High frequency activation data used to validate localization of cortical electrodes during surgery for deep brain stimulation
Source: Data Brief. 2015 Dec 11;6:204–7. doi: 10.1016/j.dib.2015.11.057 (PMC4707179; doi:10.1016/j.dib.2015.11.057)
Supplement: Supplementary file 1 — Supplementary material [file mmc1.zip › DBS Localizer Neuroimage/Software Package/Matlab Software Package/LoadFiles/dist_sk.m]

function d = dist_sk(x,y)

n = size(x,2);
d = zeros(n,n);
for i = 1:n
    for j = (i+1):n
        if j == i+1
            d(i,j) = sqrt(sum((x(i,:)'-y(:,j)).^2));
            d(j,i) = d(i,j);
        end
    end
end
